# Supplementary material for: Proteomics provides insights into the inhibition of Chinese hamster V79 cell proliferation in the deep underground environment
Source: Sci Rep. 2020 Sep 10;10:14921. doi: 10.1038/s41598-020-71154-z (PMC7483447; doi:10.1038/s41598-020-71154-z)
Supplement: Supplementary file 1 — Supplementary Tables. [file 41598_2020_71154_MOESM1_ESM.xlsx]

## Sheet: Title page
Supplementary material
Proteomics provides insights into the inhibition of Chinese hamster V79 cell proliferation in the deep underground environment
Jifeng Liu1,2, Tengfei Ma1,2,Mingzhong Gao3, Yilin Liu4, Jun Liu1, Shichao Wang2, Yike Xie2, Ling Wang2, Juan Cheng2, Shixi Liu1,* , Jian Zou1,2,*, Jiang Wu2, Weimin Li 2, Heping Xie2,3,5
1 Department of Otolaryngology Head and Neck Surgery, West China hospital, Sichuan University,No. 37 Guoxuexiang, Chengdu,China
2 Deep Underground Space Medical Center, West China hospital, Sichuan University, Chengdu,China
3College of Water Resources & Hydropower, Sichuan University,No. 24 South Section 1, YihuanRoad,Chengdu,China
4Department of Ophthalmology, West China Hospital, Sichuan University, No. 37 Guoxuexiang, Chengdu, China
5Institute of Deep Earth Science and Green Energy, Shenzhen University, Shenzhen, China.
*Corresponding authors at: Department of Otolaryngology Head and Neck Surgery, West China Hospital, Sichuan University, No. 37 Guoxuexiang, Chengdu, China. Email:liusx999@163.com, Fax: 86-28-85422346.

## Sheet: Supplementary Table S1
Supplementary Table S1 Total differentially abundant proteins.
Uniprot ID	Fold change（DUGL/AGL）	up/down	Full Name
G3HXY5	0.26	down	Cytochrome P450 2C50
G3HKF4	0.27	down	Tetratricopeptide repeat protein 23-like
G3HWR4	0.29	down	Plexin-B2
G3IAK5	0.31	down	Centrosomal protein of 164 kDa
G3HCG2	0.32	down	Perilipin
G3IMI0	0.33	down	BTB/POZ domain-containing protein 16
G3HHT5	0.34	down	Cytohesin-interacting protein
A0A061ILM9	0.35	down	Collagen alpha-1(XI) chain
G3I454	0.37	down	Ras-related protein Rab-40B
G3H7U7	0.37	down	Electron transfer flavoprotein-ubiquinone oxidoreductase
G3IBP7	0.37	down	Retinal guanylyl cyclase 2
G3HBK0	0.37	down	Vezatin
A0A061HUP7	0.37	down	Glutaryl-CoA dehydrogenase
A0A061I6R7	0.41	down	Protein sidekick-1-like protein
G3HPT5	0.42	down	Glyceraldehyde-3-phosphate dehydrogenase
A0A061IB05	0.42	down	Oxidoreductase HTATIP2-like isoform 1
Q7M0H9	0.43	down	Mitogen-activated protein kinase
G3HIA6	0.43	down	GTP-binding protein Di-Ras2
G3HAE7	0.43	down	Urea transporter
G3HW21	0.47	down	Ras GTPase-activating protein nGAP
G3I407	0.48	down	Protein phosphatase Slingshot-like 3
A0A061IQJ9	0.51	down	EF-HAND 2 containing protein
A0A098KXD2	0.53	down	Protocadherin beta-4-like protein
A0A098KXH0	0.56	down	Acyl-protein thioesterase 1-like protein
G3GWD5	0.56	down	Wolframin
G3GY73	0.56	down	Macrosialin
A0A061HUH3	0.57	down	Immunity-related GTPase family Q protein
G3H565	0.57	down	Prolyl 4-hydroxylase subunit alpha-2
G3IIE7	0.57	down	Procollagen-lysine
G3HGQ9	0.58	down	1-acyl-sn-glycerol-3-phosphate acyltransferase delta
A0A061I8M5	0.58	down	Plasminogen activator inhibitor 1-like protein
G3IL75	0.59	down	Collagen alpha-1(V) chain
G3HCL0	0.59	down	Calcium-binding mitochondrial carrier protein SCaMC-3
A0A061II70	0.59	down	Procollagen-lysine
G3HJ24	0.59	down	Prolyl 4-hydroxylase subunit alpha-1
G3HDQ7	0.6	down	EH domain-binding protein 1
Q27PQ4	0.6	down	NADH-ubiquinone oxidoreductase chain 2
G3HL06	0.6	down	ATP synthase subunit g
G3IMD7	0.6	down	Synembryn-A
P14414	0.6	down	ATP synthase protein 8
G3I717	0.62	down	TBC1 domain family member 17
G3GUQ0	0.62	down	Gamma-enolase
A0A061IRG7	0.62	down	Centrosomal protein
G3GU54	0.62	down	F-box only protein 21
G3HA54	0.63	down	Plasminogen activator inhibitor 1
A0A061HWK7	0.63	down	Xanthine dehydrogenase/oxidase-like protein
G3H125	0.63	down	Neutral amino acid transporter A
G3I525	0.64	down	Amine oxidase
G3IF52	0.64	down	Nucleobindin-2
G3H8Q7	0.64	down	Emopamil-binding protein-like
A0A061HTE7	0.65	down	Transforming growth factor beta-1-like protein
G3HCR5	0.65	down	Non-specific serine/threonine protein kinase
G3HX52	0.65	down	Nuclear receptor corepressor 2
G3HM03	0.66	down	Synaptic vesicle membrane protein VAT-1-like
A0A061I4R8	0.66	down	Heat shock protein Hsp20 containing protein
G3H8X2	0.66	down	1-acyl-sn-glycerol-3-phosphate acyltransferase gamma
Q8MHC1	0.67	down	MHC class I antigen Hm1-C5
G3GTG1	0.67	down	Cerebellar degeneration-related protein 2-like
G3HHA9	0.67	down	Annexin
G3HZD1	0.67	down	Tenascin-X
A0A061I762	0.68	down	von Willebrand factor A domain-containing protein 5A-like protein
A0A061I4G9	0.68	down	Nuclease EXOG
G3HG45	0.68	down	Citrate synthase
G3IG19	0.68	down	HD domain-containing protein 3
Q60457	0.68	down	Sterol O-acyltransferase 1
G3IDD4	0.68	down	Serpin H1
G3HEJ4	0.69	down	Neogenin
G3H6V0	0.69	down	PH and SEC7 domain-containing protein 3
A0A061HXK3	0.69	down	Nucleobindin-2-like protein
G3GRW5	0.69	down	Genetic suppressor element 1
G3HAD0	0.69	down	Mothers against decapentaplegic homolog
G3II81	0.69	down	Sterol-4-alpha-carboxylate 3-dehydrogenase
G3GV85	0.69	down	Dolichyl-diphosphooligosaccharide--protein glycosyltransferase subunit STT3B
G3IDT6	0.7	down	Protein disulfide-isomerase A4
G3IBP3	0.7	down	Keratin
G3H8C9	0.7	down	Semaphorin-3B
G3I345	0.7	down	NADH dehydrogenase [ubiquinone] 1 alpha subcomplex subunit 3
G3HV15	0.7	down	Syntaxin-binding protein 1
G3H6A4	0.7	down	Dedicator of cytokinesis protein 7
G3IFM4	0.7	down	Methyltransferase-like protein 7A-like protein
G3HNS8	0.7	down	Long-chain-fatty-acid--CoA ligase 5
G3HGQ1	0.7	down	Cation-independent mannose-6-phosphate receptor
G3HIW4	0.7	down	Cyclin-K
A0A061IQG8	0.7	down	Protein NDRG2-like isoform 2
G3HDR8	0.71	down	Activator of basal transcription 1
G3GU02	0.71	down	Trimeric intracellular cation channel type B-like protein
G3GUA5	0.71	down	Golgi reassembly-stacking protein 2
A0A061IPG5	0.71	down	Golgi phosphoprotein 3
G3IHD1	0.71	down	Ras-related protein R-Ras
G3GZE1	0.71	down	KN motif and ankyrin repeat domain-containing protein 4
G3HYI7	0.71	down	U2 snRNP auxiliary factor large subunit
G3HXK8	0.72	down	Prenylcysteine oxidase
G3ILF9	0.72	down	Alpha-1
G3IGU8	0.72	down	N-acetylgalactosamine kinase
G3HJU8	0.72	down	Amino acid transporter
G3I6D4	0.72	down	DIS3-like exonuclease 2
G3IDR6	0.72	down	Tumor necrosis factor-inducible gene 6 protein
G3HWX6	0.72	down	Tetratricopeptide repeat protein 17
G3IKC3	0.72	down	Glutathione S-transferase Mu 6
G3I1H5	0.72	down	Legumain
G3HZ34	0.72	down	Ras-related protein Rab-31
G3IL62	0.72	down	NAD(P) transhydrogenase
G3HJL7	0.72	down	Aquaporin-1
G3H4R2	0.72	down	Zinc finger C3H1 domain-containing protein
G3HPT1	0.72	down	Cytochrome c oxidase subunit 6B1
A0A061IF87	0.72	down	LanC-like protein 1
G3HEK6	0.72	down	Glucocorticoid receptor
G3GXZ0	0.72	down	Protein-glutamine gamma-glutamyltransferase 2
A0A061IP20	0.73	down	Heterogeneous nuclear ribonucleoprotein H3-like isoform 2
G3HML9	0.73	down	Alpha-aminoadipic semialdehyde synthase
G3I2K6	0.73	down	Hippocalcin-like protein 1
G3GZX4	0.73	down	Dihydrodipicolinate synthase-like
Q8K3H8	0.73	down	Calnexin
G3HZU1	0.73	down	Mitogen-activated protein kinase
G3HPL1	0.73	down	Translocating chain-associated membrane protein 1
G3H0U6	0.73	down	Protein disulfide-isomerase A3
G3I3Z5	0.73	down	Coronin
G3HYK6	0.73	down	Dihydropyrimidinase-related protein 3
A0A061IJG8	0.73	down	Prostaglandin reductase 1-like protein
G3HIJ4	0.73	down	Autocrine motility factor receptor
G3HW50	0.73	down	Phosphatidylinositol-5-phosphate 4-kinase type-2 gamma
A0A061IKX5	0.73	down	Coiled-coil domain-containing protein
G3GZD2	0.74	down	Phosphoglucomutase-1
A0A061I7P0	0.74	down	Inositol 1
A0A061HX82	0.74	down	PRA1 family protein
G3I8R8	0.74	down	GTPase-activating protein and VPS9 domain-containing protein 1
Q91Z81	0.74	down	Protein disulfide-isomerase
G3HQD5	0.75	down	Peptidyl-glycine alpha-amidating monooxygenase B
G3HRC8	0.75	down	Mitochondrial inner membrane protein OXA1L
G3IAZ4	0.75	down	Cysteine-rich protein 1
G3HKR9	0.75	down	Tumor necrosis factor receptor superfamily member 16
G3IH28	0.75	down	Interferon-induced very large GTPase 1
G3HLX9	0.75	down	Protein FAM134C
G3IJU2	0.75	down	Rho GTPase-activating protein 18
G3IN99	0.75	down	Alpha-1
G3HK27	0.75	down	Afadin
G3I5A4	0.75	down	Annexin
G3H771	0.75	down	Septin-6
G3GVL1	0.75	down	Transient receptor potential cation channel subfamily V member 2
A0A061IMQ7	0.75	down	Prolow-density lipoprotein receptor-related protein 1
Q9JJN7	0.75	down	Carbonyl reductase [NADPH] 3
G3H284	0.75	down	Endoplasmic reticulum resident protein 29
G3I798	0.75	down	AMP deaminase
G3HDF6	0.75	down	Cell division cycle protein 27-like
A0A061I6I1	0.76	down	C2 domain-containing protein 2
G3HNK4	0.76	down	Dihydropyrimidinase-related protein 2
G3GVZ2	0.76	down	Zinc finger FYVE domain-containing protein
A0A061IAT0	0.76	down	Procollagen-lysine
G3H576	0.76	down	Annexin
G3I9Y6	0.76	down	Long-chain fatty acid transport protein 4
G3I1F8	0.76	down	PDZ domain-containing protein 11
A0A061I5N8	0.76	down	Apoptosis-stimulating of protein 1
G3I9L2	0.76	down	Sialidase-2
G3H896	0.76	down	Poly [ADP-ribose] polymerase
G3I7I9	0.76	down	Dolichyl-diphosphooligosaccharide--protein glycosyltransferase subunit STT3A
G3H8H7	0.76	down	DnaJ homolog subfamily C member 10
A0A061ILL2	0.76	down	Focal adhesion kinase 1-like protein
G3I167	0.76	down	TBC1 domain family member 8B
G3GV81	0.76	down	Glycerol-3-phosphate dehydrogenase [NAD(+)]
G3IFY8	0.76	down	Ubiquitin-associated and SH3 domain-containing protein B
A0A061ICJ2	0.76	down	Oxysterol-binding protein
G3HVE0	0.76	down	Ornithine aminotransferase
Q8WBA9	0.76	down	Cytochrome c oxidase subunit 2
G3H4X4	0.76	down	Microtubule-associated protein
G3H0E4	0.76	down	Chondroitin sulfate proteoglycan 4
G3GVS4	0.77	down	Glycylpeptide N-tetradecanoyltransferase 2
G3GRL5	0.77	down	Transcription factor 12
G3GYB0	0.77	down	Proline-
A0A061IM83	0.77	down	Ubiquitin-fold modifier 1-like protein
G3HM82	0.77	down	Sister chromatid cohesion protein PDS5-like B
A0A061I640	0.77	down	Histone-lysine N-methyltransferase MLL
A0A061I921	0.77	down	Optineurin-like protein
A0A061IK90	0.77	down	Zyxin-like protein
A0A061ICK4	0.77	down	Trans-2
G3HQS9	0.77	down	Antigen peptide transporter 1
G3I8X2	0.77	down	Long-chain-fatty-acid--CoA ligase 1
G3HJ22	0.77	down	Ankyrin repeat domain-containing protein 57
A0A061I198	0.77	down	Ferritin
G3I270	0.77	down	Protein YIPF
G3H7B3	0.77	down	Galectin
G3I971	0.77	down	Vacuolar protein sorting-associated protein 11-like
A0A061I6Q3	0.77	down	PH-interacting protein
G3HLX5	0.77	down	Bifunctional coenzyme A synthase
A0A061IGY1	0.77	down	Bone marrow stromal antigen 2
G3HK40	0.77	down	Protein LYRIC
A0A061IAH3	0.77	down	PDZ and LIM domain protein 1
G3H584	0.77	down	SPARC
G3HMA8	0.77	down	Calcium/calmodulin-dependent protein kinase type II beta chain
A0A061ICI6	0.78	down	Rho GTPase-activating protein 17
G3HM53	0.78	down	Acetolactate synthase-like protein
G3HFX2	0.78	down	Synaptojanin-2
G3IMV0	0.78	down	Protein phosphatase methylesterase 1
A0A061I7N1	0.78	down	Iron-sulfur cluster assembly enzyme ISCU
G3I2M0	0.78	down	Sulfatase-modifying factor 2
A0A061HWP8	0.78	down	Calcium-transporting ATPase
G3I0X5	0.78	down	Epoxide hydrolase 1
G3I7X1	0.78	down	Flotillin-2
G3HC45	0.78	down	Secretory carrier-associated membrane protein
G3H787	0.78	down	WD repeat-containing protein 44
G3IGT7	0.78	down	EH domain-binding protein 1-like protein 1
A0A061ILB4	0.78	down	S-(hydroxymethyl)glutathione dehydrogenase
G3HN88	0.78	down	Adenylyl cyclase-associated protein
G3I9X6	0.78	down	Spectrin alpha chain
G3IJ14	0.78	down	E3 ubiquitin-protein ligase synoviolin
G3I0F7	0.78	down	Alpha-N-acetylgalactosaminidase
G3I5S2	0.78	down	ATP synthase subunit g
G3GTC7	0.78	down	Malic enzyme
A0A061I2Y8	0.78	down	Glucosamine--fructose-6-phosphate aminotransferase [isomerizing] 2-like protein
G3IJB9	0.78	down	UDP-N-acetylhexosamine pyrophosphorylase-like protein 1
G3H269	0.78	down	CAP-Gly domain-containing linker protein 1
G3HNJ3	0.78	down	Clusterin
A0A061IHI2	0.78	down	Solute carrier family 2
G3GVK2	0.78	down	Cytospin-B
A0A061IDQ5	0.78	down	2
G3GUQ8	0.78	down	Lysophospholipid acyltransferase 5
O55044	0.78	down	Glucose-6-phosphate 1-dehydrogenase
G3IEX0	0.78	down	Prolyl 3-hydroxylase 1
G3GWW7	0.79	down	Cytochrome b-c1 complex subunit Rieske
G3IEY0	0.79	down	Succinate dehydrogenase [ubiquinone] iron-sulfur subunit
G3GRD8	0.79	down	Isoleucyl-tRNA synthetase
G3ICJ9	0.79	down	Poly(A) polymerase alpha
G3HXV1	0.79	down	UPF0668 protein C10orf76
G3H4Y5	0.79	down	Serine/threonine-protein phosphatase 2A 56 kDa regulatory subunit
G3HTE5	0.79	down	Lysosomal alpha-glucosidase
Q27PP5	0.79	down	NADH-ubiquinone oxidoreductase chain 5
G3H301	0.79	down	DNA-binding protein RFX5
G3GX45	0.79	down	Calcium-transporting ATPase
G3HV99	0.79	down	FERM and PDZ domain-containing protein 3
A0A061IHU7	0.79	down	Cytoplasmic aconitate hydratase-like protein
G3I4Z5	0.79	down	ADP-ribosylation factor-binding protein GGA1
G3HBI1	0.79	down	Peroxidasin-like
G3I7T9	0.79	down	Guanine nucleotide-binding protein subunit gamma
G3HQP7	0.79	down	Flotillin-1
G3GRX4	0.79	down	Coactosin-like protein
G3HUE0	0.79	down	STE20/SPS1-related proline-alanine-rich protein kinase
A0A061IDM4	0.79	down	FAS-associated factor 2
A0A061IN55	0.79	down	E3 ubiquitin-protein ligase
A0A061I835	0.79	down	Heat shock protein
G3ICG1	0.8	down	Recombining binding protein suppressor of hairless-like protein
G3ILW1	0.8	down	Calpain-1 catalytic subunit
A0A061I335	0.8	down	AP-3 complex subunit delta-1 isoform 1
G3H843	0.8	down	TSC22 domain family protein 1
G3H8Z0	0.8	down	GDP-fucose protein O-fucosyltransferase 2
G3GUN7	0.8	down	Myeloid leukemia factor 2
P29389	0.8	down	Ferritin heavy chain
G3IIG1	0.8	down	Carboxylic ester hydrolase
A0A061HXM3	0.8	down	EH domain-containing protein 2
G3HBU9	0.8	down	Cytosolic Fe-S cluster assembly factor NARFL
A0A061IHD3	0.8	down	AMP deaminase
Q9R152	0.8	down	Poly [ADP-ribose] polymerase 1
A0A061IJV6	0.8	down	Long-chain specific acyl-CoA dehydrogenase
A0A061IN77	0.8	down	WASH complex subunit 7-like protein
G3HYE2	0.8	down	Protein diaphanous-like 1
G3HM59	0.8	down	Bromodomain-containing protein 4
G3I8R9	0.8	down	Endoplasmic reticulum chaperone BiP
G3IFQ5	0.8	down	Protein XRP2
G3HXM0	0.8	down	NFU1 iron-sulfur cluster scaffold-like
G3H8I0	0.8	down	Palmitoyltransferase
A0A061I6Y1	0.8	down	NADPH--cytochrome P450 reductase
G3HXT1	0.8	down	ADP-ribosylation factor GTPase-activating protein 3
G3HAX2	0.8	down	Retinoblastoma-binding protein 5
G3HK57	0.8	down	Cullin-4A
G3H9Z1	0.8	down	Microsomal glutathione S-transferase 1
G3HYL7	0.8	down	AMP deaminase 3
A0A061IN73	0.8	down	Abhydrolase domain-containing protein 16A
G3I624	0.8	down	Mannose-1-phosphate guanyltransferase alpha
G3IAU6	0.8	down	Tubulin-specific chaperone cofactor E-like protein
G3HGY3	0.8	down	ADP-ribosylation factor GTPase-activating protein 1
G3HRW8	0.8	down	Heterogeneous nuclear ribonucleoprotein M
G3H748	0.8	down	Aminopeptidase
G3HI96	0.8	down	Coronin
G3GSJ5	0.81	down	Arf-GAP with coiled-coil
G3HE43	0.81	down	Neuron navigator 2
G3HRK4	0.81	down	Ras-related protein Rab-5B
G3I9F9	0.81	down	Signal transducer and activator of transcription
G3HDW6	0.81	down	Succinate-semialdehyde dehydrogenase
Q7TNW2	0.81	down	Alpha-glucosidase I
A0A061IDL7	0.81	down	L-lactate dehydrogenase
G3HCQ6	0.81	down	Uncharacterized protein
G3HIQ5	0.81	down	Zinc finger RNA-binding protein
G3I2E4	0.81	down	Caspase-12
G3HFM0	0.81	down	Monoacylglycerol lipase ABHD6
G3GU61	0.81	down	Serine/threonine-protein kinase TAO3
A0A061I1U1	0.81	down	Nck-associated protein 1
G3HII2	0.81	down	Transmembrane and TPR repeat-containing protein 3
G3I5B8	0.81	down	Myelin basic protein
A0A061I1M8	0.81	down	Alpha-1-syntrophin
A0A061ILK7	0.81	down	Methylmalonyl-CoA mutase
G3GYK5	0.81	down	MAP kinase-activating death domain protein
G3I958	0.81	down	Protein DDI1-like 2
G3HSX3	0.81	down	B-cell receptor-associated protein 31
G3HDD0	0.81	down	Dehydrogenase/reductase SDR family member 1
A0A061IA06	0.81	down	Ubiquitin carboxyl-terminal hydrolase 25
G3GY88	0.81	down	Phospholipid scramblase
G3I1Q8	0.81	down	Probable tRNA N6-adenosine threonylcarbamoyltransferase
A0A061I785	0.81	down	Glucosidase 2 subunit beta-like isoform 2
G3HS21	0.81	down	GTP:AMP phosphotransferase AK3
A0A061I662	0.81	down	Rho GTPase-activating protein 10
G3IHK4	0.81	down	Eukaryotic elongation factor 2 kinase
A0A061IMJ5	0.81	down	Nidogen-2-like protein
G3GYY6	0.81	down	Catalase
G3ICK6	0.81	down	Putative DNA helicase INO80 complex-like 1
G3HK50	0.81	down	Stromal interaction molecule 2
G3H3A0	0.81	down	Protein KIAA0284
G3HB04	0.81	down	Protein disulfide-isomerase A6
G3H2C4	0.81	down	Heat shock 70 kDa protein 4
A0A061I507	0.81	down	Striatin-3
G3GUU5	0.81	down	Transketolase
G3HMX6	0.81	down	NAD(P) transhydrogenase
A0A061IF92	0.81	down	Neutral alpha-glucosidase AB isoform 2
G3GXB5	0.81	down	Ethanolamine-phosphate cytidylyltransferase
G3HKD3	0.82	down	Mitochondrial carrier-like 1
G3HFZ8	0.82	down	Synaptosomal-associated protein 29
A0A061IMX3	0.82	down	Inositol-3-phosphate synthase 1-like protein
G3GS61	0.82	down	PRA1 family protein
G3HUV4	0.82	down	Protein MICAL-2
A0A061HU50	0.82	down	Amine oxidase
A0A061IHM8	0.82	down	Agrin-like isoform 1
G3HD21	0.82	down	DnaJ-like subfamily B member 1
G3HG78	0.82	down	Apolipoprotein A-I-binding protein
G3GWB3	0.82	down	Alpha-2-macroglobulin receptor-associated protein
G3HU85	0.82	down	Putative E3 ubiquitin-protein ligase UBR7
G3H8T3	0.82	down	Protein kinase C-binding protein 1
G3HTV9	0.82	down	Acyl-coenzyme A oxidase
A0A061I2T9	0.82	down	Perilipin
A0A061I2P5	0.82	down	AP complex subunit beta
G3HC91	0.82	down	Vascular endothelial growth factor A
G3HAN1	0.82	down	Charged multivesicular body protein 4b
A0A061I934	0.82	down	DNA-directed RNA polymerases I
A0A061I228	0.82	down	Glycogen [starch] synthase
G3GVH7	0.82	down	Lethal(2) giant larvae protein-like 1
A0A098KXG8	0.82	down	DNA topoisomerase 2
A0A061IL44	0.82	down	Myosin-9
G3GX08	0.82	down	Dihydroxyacetone phosphate acyltransferase
A0A061ID63	0.82	down	Putative UPF0586 protein C9orf41 like protein
G3HDI8	0.82	down	HCLS1-binding protein 3
G3GZA9	0.82	down	Reticulocalbin-1
G3HFN7	0.82	down	Pyridoxal-dependent decarboxylase domain-containing protein 1
G3H8Y0	0.82	down	Terpene cyclase/mutase family member
G3HH18	0.82	down	ATP-dependent DNA helicase
G3HE01	0.82	down	NADH dehydrogenase [ubiquinone] iron-sulfur protein 4
G3I8T3	0.82	down	Wiskott-Aldrich syndrome protein family member 2
Q8MHC4	0.82	down	MHC class I antigen Hm1-C2
G3IB81	0.82	down	Mitochondrial carnitine/acylcarnitine carrier protein
G3IE25	0.82	down	Clathrin light chain
G3H7R3	0.82	down	Protein FAM45
G3H136	0.82	down	CLIP-associating protein 1
G3GZ48	0.82	down	Myocardin
G3HPK0	0.82	down	Hydroxysteroid dehydrogenase-like protein 2
G3HPT2	0.82	down	HAUS augmin-like complex subunit 5
G3HX14	0.82	down	E3 ubiquitin-protein ligase ZNRF2
A0A061HYG9	0.82	down	Protein kinase C beta type-like protein
G3H9G8	0.82	down	Mothers against decapentaplegic-like 1
G3HLJ3	0.82	down	Histone deacetylase
G3GTX5	0.82	down	Amyloid-like protein 2
A0A061HYV7	0.82	down	3-beta-hydroxysteroid-Delta(8)
G3I4L6	0.82	down	Pyruvate carboxylase
G3I2B6	0.82	down	Serine/threonine-protein phosphatase 2A 65 kDa regulatory subunit A alpha isoform
G3H1U4	0.82	down	Metaxin-2
G3IEE4	0.82	down	Protein kinase C delta-binding protein
G3HY75	0.83	down	Serine/threonine-protein phosphatase 2A 55 kDa regulatory subunit B
G3I822	0.83	down	Rab proteins geranylgeranyltransferase component A 1
G3HZ92	0.83	down	NADH dehydrogenase [ubiquinone] 1 beta subcomplex subunit 8
G3IN17	0.83	down	COMM domain-containing protein 5
A0A061IMQ1	0.83	down	Adenosylhomocysteinase
G3I0V9	0.83	down	Liprin-beta-1
G3I132	0.83	down	Acetoacetyl-CoA synthetase
G3H2P9	0.83	down	RNA-binding Raly-like protein
G3HC83	0.83	down	Adenosine 3'-phospho 5'-phosphosulfate transporter 1
G3HFF2	0.83	down	Coiled-coil domain-containing protein 23
G3HQT1	0.83	down	Antigen peptide transporter 2
G3I2A9	0.83	down	Terminal uridylyltransferase 7
G3HYG2	0.83	down	Eukaryotic initiation factor 4A-II-like isoform 1
G3ICJ8	0.83	down	Isovaleryl-CoA dehydrogenase
G3HNQ3	0.83	down	Non-specific serine/threonine protein kinase
G3HRC5	0.83	down	Dolichyl-diphosphooligosaccharide--protein glycosyltransferase subunit DAD1
A0A061II25	0.83	down	Ras-related protein Rab-2A-like protein
G3HU24	0.83	down	Aflatoxin B1 aldehyde reductase member 2
Q6V9Y0	0.83	down	AP-3 complex subunit mu-1
G3HAR2	0.83	down	Copine-1
A0A061I7W6	0.83	down	Vesicle-associated membrane protein 4
G3H4D2	0.83	down	Glycosyltransferase 25 family member 1
G3GWX0	0.83	down	Exocyst complex component 2
G3I2N0	0.83	down	Inhibitor of nuclear factor kappa-B kinase-interacting protein
G3I1R2	0.83	down	Purine nucleoside phosphorylase
G3GYC4	0.83	down	Mitochondrial 2-oxoglutarate/malate carrier protein
G3HX45	0.83	down	V-type proton ATPase subunit a
G3I852	0.83	down	Ubiquitin-associated protein 1
A0A061I8R4	0.83	down	D-glucuronyl C5-epimerase isoform 2
G3HDV7	0.83	down	Leucine-rich repeat-containing protein 16A
G3IMN3	0.83	down	Gamma-adducin
G3H3B7	0.83	down	Palladin
G3I4R2	0.83	down	F-box-like/WD repeat-containing protein TBL1XR1
Q63980	0.83	down	Dual specificity mitogen-activated protein kinase kinase 1
A0A061ICK3	0.83	down	Core-binding factor subunit beta-like protein
G3I536	0.83	down	Putative Xaa-Pro aminopeptidase 3
G3IDU6	0.83	down	Argininosuccinate lyase
A0A061I439	0.83	down	FYVE and coiled-coil domain-containing protein 1
G3GWT9	0.83	down	Putative aminopeptidase NPEPL1
G3GS78	0.83	down	DnaJ-like subfamily C member 3
G3HEY9	0.83	down	Catenin alpha-1
A0A061I677	0.83	down	Microtubule-associated protein
G3IJ54	0.83	down	Myosin-Ib
G3HFW9	0.83	down	Sorting nexin
G3H320	1.2	up	Dynein light chain
G3HSZ4	1.2	up	Splicing factor
G3IAI6	1.2	up	Heme oxygenase
A0A061IHW7	1.2	up	Nucleosome assembly protein 1-like 1 isoform 1
A0A061IHT2	1.2	up	Translation Initiation factor eIF-4e-like domain containing protein
P70096	1.2	up	Kinesin-like protein KIF2C
G3HHY9	1.2	up	V-type proton ATPase subunit G
A0A061IPH5	1.2	up	Acidic leucine-rich nuclear phosphoprotein 32 family member E-like protein
Q07050	1.2	up	DNA topoisomerase 1
A0A061HX71	1.2	up	Zinc finger Y-chromosomal protein isoform 3
A0A061IAD5	1.2	up	U3 small nucleolar ribonucleoprotein protein MPP10
G3GZ87	1.2	up	RNA-binding protein 28
G3I6W8	1.2	up	40S ribosomal protein S18
G3IGZ6	1.2	up	Uncharacterized protein C9orf78-like
G3HZW3	1.2	up	60S ribosomal protein L18
G3I886	1.2	up	TRM112-like protein
G3HNF0	1.2	up	RNA-binding protein 25
G3IAJ8	1.2	up	Nucleolar protein 6
G3GYN0	1.2	up	Cytochrome b-c1 complex subunit 6
G3GVZ1	1.2	up	Transcription factor BTF3
G3H2E2	1.2	up	Heterogeneous nuclear ribonucleoprotein A/B
G3IH35	1.21	up	Plasminogen activator inhibitor 1 RNA-binding protein
G3HA38	1.21	up	PRKR-interacting protein 1
G3HKX2	1.21	up	Nuclear transport factor 2
G3I8F4	1.21	up	Keratin
G3H0E8	1.21	up	Snurportin-1
G3IG95	1.21	up	Deoxynucleotidyltransferase terminal-interacting protein 2
A0A061HVU8	1.21	up	Amino acid transporter
G3H1Y2	1.21	up	YTH domain family protein 2
G3ILI7	1.21	up	26S proteasome non-ATPase regulatory subunit 3
G3HE13	1.21	up	Borealin
G3GUD8	1.21	up	Acidic leucine-rich nuclear phosphoprotein 32 family member B-like protein
G3I4G8	1.21	up	BolA-like protein 2
G3I432	1.21	up	ATPase family AAA domain-containing protein 3
A0A061I8U2	1.21	up	Myc-induced nuclear antigen-like protein
G3GU76	1.21	up	60S acidic ribosomal protein P0
A0A061IKB4	1.21	up	WD repeat-containing protein 3
G3HZV0	1.21	up	Ribosomal protein
G3H8Z4	1.21	up	Uncharacterized protein C21orf70-like
A0A061I0L6	1.21	up	NudC domain-containing protein 2
A0A061I773	1.21	up	Eukaryotic translation initiation factor 3 subunit C
A0A061HYC2	1.21	up	High mobility group nucleosome-binding domain-containing protein 5
G3ILG2	1.21	up	THUMP domain-containing protein 1
G3GYB2	1.21	up	Mediator of RNA polymerase II transcription subunit 11
A0A061HWI7	1.21	up	RNA-binding protein with serine-rich domain 1
A0A061HTD3	1.21	up	Beta-soluble NSF attachment protein
G3H9Z4	1.21	up	Serine-threonine kinase receptor-associated protein
G3HE28	1.21	up	Mitochondrial-processing peptidase subunit beta
G3I9D3	1.21	up	Proteasome subunit beta type
G3H5H2	1.21	up	Gamma-soluble NSF attachment protein
G3I4I2	1.21	up	HIRA-interacting protein 3
A0A061I5W4	1.21	up	Core-binding factor subunit beta-like protein
G3HD94	1.21	up	Desmoplakin
G3I8H1	1.21	up	Ribosome biogenesis regulatory protein-like
G3IF91	1.21	up	Putative helicase senataxin
G3HA77	1.21	up	Stonin-2
G3HB42	1.21	up	Heme-binding protein 1
G3I9M7	1.21	up	DNA polymerase delta subunit 3
G3GRW2	1.21	up	Neighbor of COX4
G3HM63	1.22	up	A-kinase anchor protein 8
G3GRU2	1.22	up	Zinc finger CCCH domain-containing protein 18
G3HKS3	1.22	up	Coiled-coil domain-containing protein 12
G3INA5	1.22	up	Transcription termination factor 1
G3HSK4	1.22	up	Uncharacterized protein C19orf29-like
G3GTM3	1.22	up	Leucine-rich repeat-containing protein 42
G3HMT0	1.22	up	Brix domain-containing protein 1
G3H4M8	1.22	up	Splicing factor
G3IKI0	1.22	up	Potassium voltage-gated channel subfamily H member 3
G3HBP4	1.22	up	Fumarylacetoacetate hydrolase domain-containing protein 1
G3HQ69	1.22	up	Src substrate cortactin
G3HCT1	1.22	up	Importin subunit alpha
G3HNV5	1.22	up	U6 snRNA-associated Sm-like protein LSm8
G3I841	1.22	up	O-phosphoseryl-tRNA(Sec) selenium transferase
G3HRN0	1.22	up	ATP synthase subunit beta
G3GW85	1.22	up	WD repeat-containing protein 43
G3H065	1.22	up	N-acetyltransferase NAT13
G3IHB0	1.22	up	14 kDa phosphohistidine phosphatase
G3H3M4	1.22	up	Uncharacterized protein
G3I5K4	1.22	up	YTH domain-containing protein 1
A0A061I7B2	1.22	up	Protein FAM76B-like protein
G3IBJ1	1.22	up	Dynamin-1
P70102	1.22	up	Eukaryotic translation elongation factor 1 epsilon-1
G3HT11	1.22	up	Cysteine and glycine-rich protein 2
G3HVZ6	1.22	up	Small nuclear ribonucleoprotein G
G3IN18	1.22	up	60S ribosomal protein L8
G3HCU9	1.22	up	pre-rRNA processing protein FTSJ3
G3GZX2	1.22	up	MMS19 nucleotide excision repair protein-like
G3HGZ3	1.22	up	Peroxisomal proliferator-activated receptor A-interacting complex 285 kDa protein
G3HLA5	1.22	up	Epithelial membrane protein 1
G3HVA3	1.22	up	Zinc finger protein GLI3
A0A061HXL5	1.22	up	CDGSH iron-sulfur domain-containing protein 3
A0A061IK28	1.22	up	Cyclin-dependent kinase 4-like protein
G3I3H2	1.22	up	60S acidic ribosomal protein P2-like protein
G3I062	1.22	up	Uncharacterized protein
G3I2J8	1.22	up	Mitochondrial import receptor subunit TOM22-like
G3I598	1.22	up	Zinc finger matrin-type protein 2
G3H834	1.22	up	General transcription factor IIF subunit 2
G3ICB6	1.22	up	Elongation factor 1-alpha 1
A0A061HXW7	1.22	up	Luc7-like protein 3
G3ILN4	1.23	up	Nitric oxide synthase-interacting protein
G3HUU7	1.23	up	Protein S100-A10
G3HKY1	1.23	up	Histone deacetylase complex subunit SAP30
P41515	1.23	up	DNA topoisomerase 2-alpha
G3I9G7	1.23	up	Proteasome subunit alpha type
P00494	1.23	up	Hypoxanthine-guanine phosphoribosyltransferase
G3HKW2	1.23	up	tRNA-dihydrouridine synthase 2-like
A0A061HXV6	1.23	up	RNA-binding protein Raly-like protein
G3H104	1.23	up	Nucleolar and spindle-associated protein 1
A0A061HVT8	1.23	up	40S ribosomal protein S19-like protein
G3HG69	1.23	up	Hepatoma-derived growth factor
G3HNJ6	1.23	up	60S ribosomal protein L5
G3HCK5	1.23	up	Alkylated DNA repair protein alkB-like 7
G3HZ80	1.23	up	Putative UPF0587 protein
Q9WVH0	1.23	up	40S ribosomal protein S13
G3H6B9	1.23	up	Protein KRI1-like
Q9EPP7	1.23	up	Cathepsin Z
G3GU87	1.23	up	Peptidyl-prolyl cis-trans isomerase G
G3GVP9	1.23	up	Cell division cycle protein 123-like
G3HJ64	1.23	up	Zinc finger protein 330
G3I0E0	1.23	up	Ribosomal RNA-processing protein 7-like A
P38982	1.23	up	40S ribosomal protein SA
G3HRJ1	1.23	up	FACT complex subunit SSRP1
A0A061I8Q1	1.23	up	Putative splicing factor
G3I2K8	1.23	up	Ribonucleoside-diphosphate reductase subunit M2
A0A061HTJ9	1.23	up	Eukaryotic translation initiation factor 3 subunit K-like protein
G3HHL3	1.23	up	Eukaryotic translation initiation factor 5B
A0A061I541	1.23	up	U2 snRNP-associated SURP motif-containing protein
A0A061I3L5	1.23	up	Spindle and kinetochore-associated protein 2
O54873	1.23	up	Aminoacyl tRNA synthase complex-interacting multifunctional protein 1
G3I003	1.23	up	60S ribosomal protein L13a
G3I697	1.23	up	Low density lipoprotein receptor adapter protein 1
A0A061IKI3	1.23	up	Something about silencing protein 10
G3I5E0	1.23	up	Methylosome subunit pICln
G3HYF4	1.23	up	Mortality factor 4-like protein 1
A0A061I081	1.23	up	Putative enhancer of rudimentary like protein
G3H2C9	1.24	up	S-phase kinase-associated protein 1
G3IFV9	1.24	up	Methyltransferase-like protein 11A
G3I9D9	1.24	up	Voltage-dependent anion-selective channel protein 1
G3GVI3	1.24	up	Serine hydroxymethyltransferase
A0A061HUK7	1.24	up	U2 snRNP auxiliary factor large subunit
G3IDS0	1.24	up	Pre-mRNA-processing factor 40-like A
Q9R119	1.24	up	Urokinase plasminogen activator surface receptor
G3GVR4	1.24	up	Protein FAM107B
G3I4B6	1.24	up	G-rich sequence factor 1
A0A061HUA3	1.24	up	DNA-directed RNA polymerase I subunit RPA34
G3H3B2	1.24	up	Cysteine-rich protein 2
G3I388	1.24	up	28 kDa heat-and acid-stable phosphoprotein
G3IJ98	1.24	up	Heterogeneous nuclear ribonucleoprotein A3
G3IJZ9	1.24	up	PITSLRE serine/threonine-protein kinase CDC2L1
G3HJM5	1.24	up	Gamma-glutamylcyclotransferase
G3IJF5	1.24	up	Pinin
A0A061IBF1	1.24	up	ATP synthase subunit O
G3H0T7	1.24	up	Microfibrillar-associated protein 1
G3H256	1.24	up	26S proteasome non-ATPase regulatory subunit 9
G3I196	1.24	up	60S ribosomal protein L14
G3IBS8	1.24	up	Regulator of G-protein signaling 19
P97891	1.24	up	Translin
G3GYQ4	1.24	up	Target of EGR1 protein 1
P47961	1.24	up	40S ribosomal protein S4
G3HBD3	1.24	up	Nucleoside diphosphate kinase
A0A061IH12	1.24	up	Anionic trypsin-2-like protein
G3GWX6	1.24	up	Leukocyte elastase inhibitor A
G3HGH5	1.24	up	E3 ubiquitin-protein ligase MIB1
G3ICJ7	1.24	up	Putative TRAF4-associated factor 1
A0A061I4N3	1.24	up	Retroviral matrix containing protein
A0A061IHW3	1.25	up	Phosphorylated adapter RNA export protein
G3HXD9	1.25	up	U3 small nucleolar ribonucleoprotein protein IMP4
Q9QXP3	1.25	up	High mobility group protein HMG-I/HMG-Y
G3HDZ2	1.25	up	Interferon-related developmental regulator 1
G3HLZ2	1.25	up	Proteasome activator complex subunit 3
G3HCT4	1.25	up	Putative ATP-dependent RNA helicase DDX5
G3GWG3	1.25	up	High mobility group protein B1
G3HMG1	1.25	up	40S ribosomal protein S13
G3I258	1.25	up	Protein SPT2-like
G3H0A7	1.25	up	Eukaryotic translation initiation factor 3 subunit H
G3IC31	1.25	up	26S proteasome non-ATPase regulatory subunit 10
A0A061IAJ4	1.25	up	Putative dnaJ subfamily A member 2-like protein
G3HGS5	1.25	up	DnaJ-like subfamily C member 15
G3HZ17	1.25	up	Protein phosphatase 1 regulatory subunit 12A
A0A061HTJ0	1.25	up	Small nuclear ribonucleoprotein Sm D2-like protein
G3I4C8	1.25	up	60S ribosomal protein L18
Q9Z2J2	1.25	up	DNA-(apurinic or apyrimidinic site) lyase
G3HXP0	1.25	up	Ribosome biogenesis protein NSA2-like
G3I782	1.25	up	Heterogeneous nuclear ribonucleoprotein D0
G3GUF0	1.25	up	Ribosomal protein L19
G3HN44	1.25	up	Zinc finger E-box-binding homeobox 1
G3HG79	1.25	up	Ras GTPase-activating-like protein IQGAP3
G3IMP5	1.25	up	Protein NDRG1
G3HRF8	1.25	up	CD166 antigen
G3H2S5	1.25	up	RNA-binding protein 8A
G3HWI0	1.25	up	Brain protein 16
G3H8I3	1.26	up	Histone deacetylase complex subunit SAP18
G3H910	1.26	up	alpha-1
G3HL71	1.26	up	DNA-directed RNA polymerase III subunit RPC7
A0A061IBS6	1.26	up	Zinc finger protein
G3H811	1.26	up	Interferon-inducible protein AIM2
G3H3R6	1.26	up	Kinesin-like protein
G3HW30	1.26	up	Transmembrane protein 194A
G4Y368	1.26	up	Hexokinase 2
G3H3X5	1.26	up	U3 small nucleolar RNA-associated protein 14-like A
G3H5W4	1.26	up	60S ribosomal protein L23
G3HQ02	1.26	up	Thymosin beta-10
G3H2H7	1.26	up	Uncharacterized protein C11orf57
P07156	1.26	up	High mobility group protein B1
G3I303	1.26	up	DNA-directed RNA polymerases I
A0A061HZ44	1.26	up	Prefoldin subunit 3
G3I2I9	1.26	up	60S ribosomal protein L3
G3HSH0	1.26	up	Mitochondrial ribonuclease P protein 1
G3HN81	1.26	up	Peptidyl-prolyl cis-trans isomerase E
G3H1V1	1.26	up	60S ribosomal protein L21
G3HF60	1.26	up	Glutathione peroxidase
G3H675	1.26	up	Nucleoporin Nup37
G3GT78	1.26	up	Interleukin-1 receptor accessory protein
G3H9V2	1.26	up	Claspin
G3HSN1	1.26	up	Protein CWC15-like
G3I4W4	1.26	up	Prothymosin alpha
G3I2G1	1.26	up	Fos-related antigen 1
G3HDD3	1.26	up	GMP reductase
G3HBJ9	1.26	up	Methionine aminopeptidase 2
G3H1Z1	1.26	up	Mediator of RNA polymerase II transcription subunit 18
A0A061IHN4	1.26	up	Hexosyltransferase
G3HLU5	1.26	up	Eukaryotic translation initiation factor 1
G3H775	1.26	up	UPF0428 protein CXorf56-like
A0A061I3A2	1.26	up	Eukaryotic translation initiation factor 5-like protein
A0A061ING5	1.26	up	Protein FAM48A-like protein
A0A061HZ94	1.26	up	Peptidyl-prolyl cis-trans isomerase
A0A061I4Q7	1.26	up	Ras GTPase-activating protein-binding protein 1
A0A061HZ37	1.26	up	Pre-mRNA-splicing regulator WTAP-like protein
G3HLK9	1.26	up	Coiled-coil domain-containing protein 43
A0A061I4A6	1.26	up	RBR-type E3 ubiquitin transferase
G3IEB3	1.26	up	OCIA domain-containing protein 2
G3HAU8	1.26	up	Transcription and mRNA export factor ENY2
A0A061IAM9	1.27	up	Low molecular weight phosphotyrosine protein phosphatase-like protein
G3IJ02	1.27	up	Leucine-rich repeat flightless-interacting protein 1
G3H0G0	1.27	up	Nucleolar protein 7
G3GRG9	1.27	up	Ras GTPase-activating protein-binding protein 1
G3HXK4	1.27	up	Protein FAM136A
A0A061IJN5	1.27	up	40S ribosomal protein S24
G3HRW4	1.27	up	Centromere protein H
A0A061IAC5	1.27	up	Putative serine/threonine-protein kinase PRP4 like protein
G3H1F4	1.27	up	Ribosomal protein L15
G3GYJ4	1.27	up	Prothrombin
G3H3S9	1.27	up	Peptidyl-prolyl cis-trans isomerase-like 4
G3H2P6	1.27	up	Cytoplasmic dynein 1 light intermediate chain 1
G3HG92	1.27	up	Polyamine-modulated factor 1
G3H5F7	1.27	up	Asparaginyl-tRNA synthetase
G3HXA2	1.27	up	Basic leucine zipper and W2 domain-containing protein 2
G3HID6	1.27	up	Cellular nucleic acid-binding protein
A0A061I501	1.27	up	Cell adhesion molecule 2 isoform 1
G3HF36	1.27	up	Ubiquitin-conjugating enzyme E2 R1
G3HHR3	1.27	up	Vimentin
G3HIH2	1.27	up	Cell death regulator Aven
A0A061I8X3	1.27	up	Transcription factor jun-B-like protein
G3H1W9	1.27	up	Nucleolar protein of 40 kDa
G3GZZ6	1.27	up	Coiled-coil-helix-coiled-coil-helix domain-containing protein 5
G3H9W7	1.28	up	Thyroid hormone receptor-associated protein 3
G3GWY3	1.28	up	Mitochondrial import receptor subunit TOM20-like
G3I9P9	1.28	up	Putative tRNA pseudouridine synthase 1
A0A061HZ23	1.28	up	RNA-binding motif protein
G3HNP1	1.28	up	GrpE protein homolog
G3IGN7	1.28	up	BRCA2 and CDKN1A-interacting protein
G3IJJ0	1.28	up	NHP2-like protein 1
G3HS38	1.28	up	Treacle protein
A0A061HWB7	1.28	up	Hyaluronan mediated motility receptor-like protein
G3HTG7	1.28	up	Diazepam-binding inhibitor-like 5
G3GUY9	1.28	up	Tumor necrosis factor receptor superfamily member 10B
Q2MH30	1.28	up	Dihydrofolate reductase
G3H6U1	1.28	up	Nucleolar RNA helicase 2
A0A061I7M4	1.28	up	RNA-binding protein FUS-like protein
A0A061I7U2	1.28	up	Protein regulator of cytokinesis 1 isoform 2
G3I011	1.28	up	60S ribosome subunit biogenesis protein NIP7-like
G3HLV8	1.28	up	DnaJ-like subfamily C member 7
G3I4L0	1.28	up	RNA-binding protein 4B
G3HE86	1.29	up	60S ribosomal protein L13a
G3IC53	1.29	up	Nucleoporin 50 kDa
G3GXA5	1.29	up	Protein jagunal-like 1
P62265	1.29	up	40S ribosomal protein S14
G3HRI3	1.29	up	Mitochondrial import inner membrane translocase subunit Tim10
G3I0R8	1.29	up	Actin-binding protein anillin
G3HVL1	1.29	up	Cell division control protein 2-like
P57761	1.29	up	Proliferating cell nuclear antigen
G3HDT6	1.29	up	Histone H2A type 1
G3HV66	1.29	up	UPF0667 protein C1orf55-like
G3I100	1.29	up	60S ribosomal protein L27
G3HRD9	1.29	up	Proteasome subunit beta type
G3I7Y5	1.29	up	Kinesin-like protein
G3H1M4	1.29	up	Eukaryotic translation initiation factor 2 subunit 1
G3HHK3	1.29	up	60S ribosomal protein L31
A0A061IHI0	1.29	up	40S ribosomal protein S12
A0A061HTB4	1.29	up	40S ribosomal protein S16-like protein
G3IKL5	1.29	up	UPF0488 protein C8orf33-like
A0A061I109	1.29	up	Proteasome endopeptidase complex
G3HSF2	1.29	up	UPF0415 protein C7orf25-like
G3GYR9	1.29	up	40S ribosomal protein S8
G3H0T1	1.29	up	Eukaryotic translation initiation factor 3 subunit J
A0A061I9R5	1.29	up	DNA-directed RNA polymerase II subunit RPB11-a-like protein
G3HHA7	1.29	up	Peptidyl-prolyl cis-trans isomerase
A0A061I3X8	1.3	up	60S ribosomal protein L24-like protein
A0A061I5H5	1.3	up	High mobility group nucleosome-binding domain-containing protein 3
A0A061IKJ3	1.3	up	28S ribosomal protein S18b
G3IFA9	1.3	up	Transcription elongation factor B polypeptide 2
G3IIG7	1.3	up	Centromere-associated protein E
G3GXD1	1.3	up	Carbonyl reductase [NADPH] 2
G3I508	1.3	up	DNA-directed RNA polymerases I
A0A061I3Y3	1.3	up	Protein L-Myc-1-like protein
G3HKG8	1.3	up	40S ribosomal protein S3a
G3H206	1.3	up	Protein FAM76A
A0A061IIC3	1.3	up	Ribosomal protein L37
G3H6X0	1.3	up	tRNA-specific adenosine deaminase 2
G3H8N4	1.3	up	Lactase-like protein
Q9Z313	1.3	up	60S ribosomal protein L13
A0A061HV01	1.3	up	Urokinase plasminogen activator surface receptor
G3H0H5	1.3	up	3'-5' exoribonuclease 1
G3HTP0	1.3	up	Mediator of RNA polymerase II transcription subunit 6
G3HEQ3	1.3	up	Ran-specific GTPase-activating protein
A0A061IQU6	1.3	up	Protein FRG1-like protein
G3I016	1.3	up	RNA-binding protein NOB1
G3IKE2	1.3	up	40S ribosomal protein S15a
G3HEG3	1.3	up	Nuclear nucleic acid-binding protein C1D
G3GSC9	1.31	up	tRNA (adenine(58)-N(1))-methyltransferase non-catalytic subunit TRM6
A0A061IAU8	1.31	up	PRELI domain-containing protein 1
G3IN30	1.31	up	Serine/threonine-protein kinase PLK
G3GZP8	1.31	up	ATP synthase subunit epsilon
G3HDX9	1.31	up	Pre-mRNA-splicing factor SLU7
G3GY95	1.31	up	Eukaryotic translation initiation factor 5A-1
G3IJJ9	1.31	up	DNA-directed RNA polymerase I subunit RPA43
G3H6E1	1.31	up	Eukaryotic translation initiation factor 3 subunit G
G3HIY3	1.31	up	40S ribosomal protein S23
G3HX47	1.31	up	Dynein heavy chain 10
A0A061I360	1.31	up	Leucine-rich repeat-containing protein 59
G3HRM8	1.31	up	Nascent polypeptide-associated complex subunit alpha
G3HKN1	1.31	up	Protein SET
G3I9M5	1.31	up	Dynein light chain
G3I150	1.31	up	Pescadillo-like
G3I873	1.31	up	Ubiquitin thioesterase OTUB1
G3I7B9	1.31	up	Zinc finger CCHC domain-containing protein 9
G3GR93	1.31	up	Nucleolar GTP-binding protein 1
G3HB69	1.32	up	Cell division protein kinase 5
G3HG75	1.32	up	Nestin
G3I979	1.32	up	40S ribosomal protein S25
A0A061IAP6	1.32	up	ATP synthase-coupling factor 6
A0A061I9P3	1.32	up	TAF6-like RNA polymerase II CBP-associated factor-associated factor subunit 6L
A0A061HW38	1.32	up	Uncharacterized protein
G3GTN2	1.32	up	UPF0587 protein C1orf123-like
G3HVB6	1.32	up	Clustered mitochondria protein homolog
G3HEZ8	1.32	up	Kinesin-like protein KIF20A
A0A061IBN3	1.32	up	M-phase phosphoprotein 6
A0A061IMX1	1.32	up	40S ribosomal protein S27
G3HGP7	1.32	up	39S ribosomal protein L18
A0A061HXL4	1.33	up	Putative ESF1 like protein
G3HMU3	1.33	up	Serine/arginine repetitive matrix protein 1
G3I8N1	1.33	up	Cysteine-rich PDZ-binding protein
G3H1N7	1.33	up	Splicing factor
A0A061I6T5	1.33	up	Mortality factor 4-like protein 1
G3HG77	1.33	up	G patch domain-containing protein 4
G3GU41	1.33	up	Putative RNA-binding protein 19
G3HDB3	1.33	up	Splicing factor
G3IK71	1.33	up	Inner centromere protein
G3HMV2	1.33	up	60S ribosomal protein L11
G3HM34	1.33	up	OTU domain-containing protein 6B
P63274	1.33	up	40S ribosomal protein S17
G3GYX1	1.33	up	Nucleolar protein 58
A0A061IIL5	1.33	up	Ribonuclease P protein subunit like protein
G3HPN8	1.33	up	Uridine-cytidine kinase 2
G3HKC5	1.34	up	Splicing factor
G3GX42	1.34	up	Putative deoxyribonuclease TATDN2
G3HW60	1.34	up	tRNA (guanine-N(7)-)-methyltransferase
G3I387	1.34	up	Protein BUD31-like
G3HVG5	1.34	up	Phosphatidate cytidylyltransferase
G3H4Z7	1.34	up	Zinc finger and BTB domain-containing protein 1
G3HPE4	1.34	up	DNA-directed RNA polymerase I subunit RPA34
A0A061IIT1	1.34	up	Survival motor neuron protein
A0A061I395	1.34	up	Kinesin light chain 1 isoform 1
G3HUU6	1.34	up	Protein S100
A0A061HU34	1.34	up	60S ribosomal protein L28-like protein
G3HNW3	1.34	up	Splicing factor U2AF 35 kDa subunit
G3HMN2	1.34	up	Uncharacterized protein C3orf26-like
A0A061I7Y4	1.34	up	60S ribosomal protein L21-like protein
G3GRL0	1.34	up	Testis-expressed sequence 9 protein
G3HV92	1.34	up	H/ACA ribonucleoprotein complex subunit 4
A0A061IPL8	1.34	up	Outer dense fiber protein 2 isoform 3
G3I8H8	1.34	up	DnaJ-like subfamily A member 2
G3HKQ0	1.34	up	Coiled-coil domain-containing protein 72
G3HER2	1.34	up	Protein DGCR14-like protein
G3IEX3	1.34	up	Peptidyl-prolyl cis-trans isomerase
G3GUK4	1.35	up	RAD51-associated protein 1
G3HRM9	1.35	up	Prostaglandin E synthase 3
G3HAN5	1.35	up	Eukaryotic translation initiation factor 2 subunit 2-like protein
G3HUR3	1.35	up	Serum response factor-binding protein 1
A0A061I158	1.35	up	Protein O-glucosyltransferase 1
A0A061HTF9	1.35	up	40S ribosomal protein S5
G3IGT5	1.35	up	Sjoegren syndrome/scleroderma autoantigen 1
G3IA72	1.35	up	Profilin
G3GRE9	1.35	up	RRP15-like protein
G3IH47	1.35	up	Retinal rod rhodopsin-sensitive cGMP 3'
G3I948	1.35	up	Eukaryotic translation initiation factor 5A
G3I3Y9	1.35	up	Cyclin-dependent kinase 2-associated protein 2
G3HCC4	1.35	up	tRNA pseudouridine synthase
G3HHZ8	1.35	up	DNA polymerase epsilon subunit 3
A0A061HUC2	1.36	up	40S ribosomal protein S9-like protein
G3HET6	1.36	up	RING finger protein 114
G3GW69	1.36	up	Bcl-2-associated transcription factor 1
G3HFH8	1.36	up	Putative rRNA-processing protein EBP2
G3IB76	1.36	up	WD repeat-containing protein 6
G3GUQ6	1.36	up	Prohibitin-2
A0A061HWR1	1.36	up	40S ribosomal protein S9
G3H949	1.36	up	Alpha-taxilin
A0A061IBQ5	1.37	up	Nucleolar and coiled-body phosphoprotein 1-like isoform 1
G3H6F2	1.37	up	Peptidyl-prolyl cis-trans isomerase
G3HFH2	1.37	up	Cell division cycle protein 20-like
G3HES6	1.37	up	Putative ATP-dependent RNA helicase DDX27
G3HKF6	1.37	up	Brix domain-containing protein 2
G3I2F6	1.37	up	Putative RNA-binding protein EIF1AD
G3HV88	1.37	up	FUN14 domain-containing protein 2
G3II08	1.37	up	Keratin
A0A061HYT0	1.37	up	Gamma-taxilin
G3GY47	1.37	up	60S ribosomal protein L26
G3IG38	1.37	up	Sjoegren syndrome nuclear autoantigen 1-like
G3GWD2	1.37	up	MORF4 family-associated protein 1
G3I3W6	1.37	up	60S ribosomal protein L27a-like protein
G3H1D7	1.37	up	60S ribosomal protein L29
G3GXU1	1.37	up	Protein phosphatase 1G
G3HAH3	1.38	up	Dihydroorotate dehydrogenase (quinone)
A0A061HV26	1.38	up	Poliovirus receptor-like protein
G3I0C0	1.38	up	60S ribosomal protein L10
G3IH46	1.38	up	Prothymosin alpha
G3I6P2	1.38	up	E3 ubiquitin-protein ligase RAD18
G3HCW1	1.38	up	Uncharacterized protein C19orf43-like
G3HCB6	1.38	up	Putative tumor suppressor protein MN1
A0A061HTQ6	1.38	up	Glioma tumor suppressor candidate region protein
A0A061IHM4	1.38	up	60S ribosomal protein L34-like protein
G3ILP4	1.38	up	60S ribosomal protein L9-like protein
G3HBJ3	1.38	up	Small nuclear ribonucleoprotein F
G3I4C0	1.38	up	Deoxycytidine kinase
G3HZI1	1.39	up	60S ribosomal protein L35
G3IC54	1.39	up	60S ribosomal protein L10
G3H0N2	1.39	up	Bcl-2-associated transcription factor 1
Q6R4B1	1.39	up	Gap junction protein
G3HR98	1.39	up	EF-hand calcium-binding domain-containing protein 5
G3HE00	1.39	up	Follistatin
G3HFG4	1.39	up	60S ribosomal protein L4
G3H8N3	1.39	up	60S ribosomal protein L4
G3I3J3	1.4	up	A disintegrin and metalloproteinase with thrombospondin motifs 1
A0A061IHC5	1.4	up	Splicing factor U2AF subunit-like protein
G3HX54	1.4	up	ESF1-like
G3I8X0	1.4	up	60S ribosomal protein L19
A0A061HTE5	1.4	up	Selenoprotein W
A0A061I1N4	1.4	up	Uncharacterized protein
G3H3C0	1.4	up	60S ribosomal protein L30
G3IBN9	1.41	up	Keratin
G3I004	1.41	up	40S ribosomal protein S11
G3H6Z1	1.41	up	DNA replication complex GINS protein PSF1
A0A061I354	1.41	up	Bifunctional arginine demethylase and lysyl-hydroxylase JMJD6-like protein
G3HDL6	1.41	up	Elongation factor 1-beta
G3H5P2	1.41	up	Four and a half LIM domains protein 2
A0A061IDD0	1.41	up	Synaphin containing protein
G3HJ91	1.41	up	Peptidyl-tRNA hydrolase 2
G3HRT6	1.41	up	Solute carrier family 12 member 1
G3H0Q0	1.41	up	40S ribosomal protein S6
G3ILF1	1.42	up	Glutathione S-transferase
G3HY23	1.42	up	Small nuclear ribonucleoprotein Sm D3
G3H571	1.42	up	Histidine triad nucleotide-binding protein 1
A0A061I4X0	1.42	up	Translational activator GCN1-like protein
G3I4F1	1.42	up	Fatty acid-binding protein
A0A061I9H1	1.42	up	Density-regulated protein
G3HCK7	1.42	up	General transcription factor IIF subunit 1
G3HEJ9	1.42	up	Ataxin-7-like protein 3
G3HJ77	1.43	up	Transcription elongation factor SPT4
G3HDV8	1.43	up	60S ribosomal protein L4
G3HVH8	1.43	up	60S ribosomal protein L5
G3HLJ9	1.43	up	60S ribosomal protein L36a
G3HHL5	1.43	up	Thioredoxin domain-containing protein 9
G3GU30	1.43	up	60S ribosomal protein L6
G3I610	1.43	up	60S ribosomal protein L21
G3GSF1	1.43	up	Inter-alpha-trypsin inhibitor heavy chain H4
G3IM94	1.44	up	60S ribosomal protein L30
G3I9S5	1.44	up	Surfeit locus protein 6
P60826	1.44	up	Cold-inducible RNA-binding protein
P62860	1.44	up	40S ribosomal protein S30
A0A061INQ8	1.44	up	Protein MAK16 homolog
G3H6Z3	1.44	up	40S ribosomal protein S2
G3H8Z6	1.44	up	Pituitary tumor-transforming gene 1 protein-interacting protein
G3IGW1	1.44	up	Protein CTLA-2-beta
G3HGW7	1.44	up	40S ribosomal protein S21
G3IKI6	1.45	up	Keratin
G3H084	1.45	up	Transmembrane protease
G3I783	1.45	up	Heterogeneous nuclear ribonucleoprotein D-like
G3H319	1.45	up	Tubulin-specific chaperone A
G3HTI4	1.45	up	Protein slowmo-like 2
G3I2D3	1.45	up	40S ribosomal protein S20
G3HCZ6	1.45	up	Leydig cell tumor 10 kDa protein-like
A0A061I7N6	1.45	up	NEDD4-binding protein 2-like 2
G3I078	1.45	up	60S ribosomal protein L30
G3GWE6	1.45	up	Cell growth-regulating nucleolar protein
A0A061HXK4	1.45	up	Low molecular weight phosphotyrosine protein phosphatase-like isoform 2
G3H134	1.45	up	MKI67 FHA domain-interacting nucleolar phosphoprotein
G3GY09	1.45	up	Protein LLP-like
G3IDA8	1.46	up	DENN domain-containing protein 3
G3GYD5	1.46	up	Complement component 1 Q subcomponent-binding protein
G3I3E3	1.46	up	Ubiquitin-conjugating enzyme E2 variant 2
G3GSM5	1.46	up	Transferrin receptor protein 1
G3HN60	1.46	up	60S ribosomal protein L19
G3GUT3	1.46	up	Ras GTPase-activating protein-binding protein 1
A0A061I9G6	1.46	up	Eukaryotic translation initiation factor 5-like protein
Q99PF7	1.46	up	Ribosomal protein S28
G3ICM8	1.47	up	Hemoglobin subunit epsilon-Y2
A0A061HZW6	1.47	up	F-box only protein 41
A0A061IJD6	1.48	up	Putative periodic tryptophan protein 1 like protein
G3ILQ3	1.49	up	Bromodomain-containing protein 9
G3HLU1	1.49	up	Ubiquitin-conjugating enzyme E2 C
G3H7T0	1.49	up	Guanine nucleotide-binding protein-like 3-like protein
G3HLP7	1.49	up	Peptidyl-prolyl cis-trans isomerase
A0A061I9Y8	1.49	up	Insulin-like growth factor I-like isoform 2
A0A061HXC8	1.49	up	Polypyrimidine tract-binding protein 1
G3I737	1.5	up	40S ribosomal protein S12
A0A061I7N4	1.5	up	TP53-regulated inhibitor of apoptosis 1-like protein
G3HRK0	1.5	up	Proliferation-associated protein 2G4
G3HXE4	1.5	up	Bullous pemphigoid antigen 1
A0A061IJV0	1.51	up	60S ribosomal protein L18a
G3IBN8	1.51	up	Keratin
G3INK1	1.52	up	Mitochondrial intermembrane space import and assembly protein 40
G3GYX2	1.52	up	Nucleolar protein 58
G3GTK2	1.52	up	60S ribosomal protein L12
G3HH47	1.52	up	Peptidyl-prolyl cis-trans isomerase
G3H832	1.53	up	Translationally-controlled tumor protein
G3IMV1	1.53	up	40S ribosomal protein S6
Q80Z93	1.53	up	Gap junction protein
P09768	1.53	up	Thymidine kinase
A0A061IIL6	1.54	up	Uncharacterized protein
G3I2F5	1.54	up	Barrier-to-autointegration factor
G3IGW0	1.54	up	Protein CTLA-2-beta
A0A061HYB4	1.55	up	Ubiquitin-conjugating enzyme E2 S-like protein
G3HWN6	1.55	up	DNA topoisomerase 1
G3HBL4	1.55	up	UPF0549 protein C20orf43-like
G3HNI7	1.56	up	Lymphokine-activated killer T-cell-originated protein kinase
G3IFH7	1.56	up	NHP2-like protein 1
A0A061HV37	1.56	up	Mortality factor 4-like protein 2
G3IBF1	1.57	up	Nucleophosmin
G3I7U0	1.57	up	High mobility group nucleosome-binding domain-containing protein 4
G3HF65	1.57	up	ATP synthase subunit delta
G3IH79	1.57	up	60S ribosomal protein L34
G3GWL7	1.58	up	Ribosomal L1 domain-containing protein 1
G3HXU8	1.58	up	Fibroblast growth factor
A0A061IDU5	1.58	up	Non-histone chromosomal protein HMG-17-like protein
G3I0Q1	1.58	up	40S ribosomal protein S26
A0A061HUA5	1.58	up	Glioma tumor suppressor candidate region protein
G3HAA6	1.59	up	60S ribosomal protein L10
G3HTT5	1.59	up	Nucleosome assembly protein 1-like 3
A0A061IIF9	1.6	up	Cytoskeleton-associated protein 2
G3ICM5	1.62	up	Hemoglobin subunit beta
G3H196	1.63	up	Nucleolar protein 16
G3IF80	1.63	up	Nucleolin
G3IIK9	1.64	up	Cornifin-A
A0A061II57	1.65	up	Cyclin-dependent kinases regulatory subunit
G3IIF5	1.65	up	Keratin
G3HHV4	1.67	up	Thrombospondin-1
G3HE17	1.69	up	Nucleolar GTP-binding protein 2
G3I6P4	1.7	up	E3 ubiquitin-protein ligase RAD18
G3HJX5	1.73	up	UPF0534 protein C4orf43-like
A0FJY3	1.73	up	Survivin
G3ILY6	1.77	up	Olfactory receptor 2AG1
A0A061I738	1.81	up	Apolipoprotein D
A9XHW5	1.87	up	CCHC-type zinc finger
G3GRJ5	1.91	up	Putative ribosome biogenesis protein RLP24
A0A061HXS4	1.96	up	Olfactory receptor 4P4-like protein
G3II46	2.02	up	PHD finger-like domain-containing protein 5A
G3H001	2.03	up	Zinc finger CCCH domain-containing protein 8
G3H7F8	2.03	up	Acidic leucine-rich nuclear phosphoprotein 32 family member B
G3IDP5	2.14	up	Protein CYR61
G3HTT0	2.17	up	mRNA turnover protein 4-like
G3HU22	2.19	up	Ribosome assembly factor mrt4
G3HBR8	2.27	up	Hemoglobin subunit alpha
A0A061HZB0	2.51	up	RNA-binding motif 3
P67981	2.65	up	Metallothionein-2
P02804	3.59	up	Metallothionein-1
D5FGC9	4.42	up	RNA-binding motif 3
Note： DUGL, deep-underground laboratories; AGL, above-ground laboratory

## Sheet: Supplementary Table S 2
Supplementary Table S 2 Gene ontology analyses of differentially abundant proteins(Top 50).
GO_Name	GO_ID	Pvalue_adjusted	Count	Genes | fold change（DUGL/AGL）
Biological progress
ribonucleoprotein complex biogenesis	GO:0022613	1.54e-46	100	Abt1|0.71;Dis3|0.72;Mphosph10|1.2;Rps18|1.2;Trmt112|1.2;Nol6|1.2;Nvl|1.21;Riox2|1.21;Rplp0|1.21;Wdr3|1.21;Rpl10a|1.21;Eif3c|1.21;Strap|1.21;Rrs1|1.21;Eif4b|1.22;Wdr43|1.22;Ythdc1|1.22;Snrpg|1.22;Ftsj3|1.22;Luc7l3|1.22;Rps19|1.23;Rpl5|1.23;Kri1|1.23;Rrp7a|1.23;Rpsa|1.23;Sfswap|1.23;Eif3k|1.23;Rpl13a|1.23;Utp3|1.23;Rpl14|1.24;Imp4|1.25;Eif3h|1.25;Snrpd2|1.25;Nsa2|1.25;Utp14a|1.26;Rpl3|1.26;Eif5|1.2…
organonitrogen compound metabolic process	GO:1901564	1.29e-43	439	Plxnb2|0.29;Col11a1|0.35;Rab40b|0.37;Gucy2f|0.37;Gapdhs|0.42;Htatip2|0.42;Mapk3|0.43;Ssh3|0.48;Lypla1|0.56;Wfs1|0.56;P4ha2|0.57;Plod1|0.57;Serpine1|0.58;Slc25a23|0.59;P4ha1|0.59;Mtnd4|0.6;Atp5l|0.6;Mtatp8|0.6;Eno2|0.62;Fbxo21|0.62;Xdh|0.63;Maoa|0.64;Nucb2|0.64;Tgfb1|0.65;Prkca|0.65;Ncor2|0.65;Hspb1|0.66;Tnxb|0.67;Hddc3|0.68;Soat1|0.68;Serpinb1a|0.68;Smad2|0.69;Stt3b|0.69;Pdia4|0.7;Krt1|0.7;Ccnk|0…
				Kcnh3|1.22;Sepsecs|1.22;Atp6v1b1|1.22;Naa50|1.22;B4galnt1|1.22;Eef1g|1.22;Rpl8|1.22;Mms19|1.22;Gli3|1.22;Cdk6|1.22;Rplp2|1.22;Eef1a1|1.22;Nosip|1.23;Sap30|1.23;Psma3|1.23;Hprt1|1.23;Dus2|1.23;Rps19|1.23;Rpl5|1.23;Rps13|1.23;Ctsz|1.23;Ppig|1.23;Cdc123|1.23;Rpsa|1.23;Eif3k|1.23;Eif5b|1.23;Yars|1.23;Rpl13a|1.23;Ldlrap1|1.23;Pgk2|1.23;Morf4l1|1.23;Erh|1.23;Skp1|1.24;Ntmt1|1.24;Shmt1|1.24;Plaur|1.24;H…
ribosome biogenesis	GO:0042254	4.12e-42	75	Abt1|0.71;Dis3|0.72;Mphosph10|1.2;Rps18|1.2;Trmt112|1.2;Nol6|1.2;Nvl|1.21;Riox2|1.21;Rplp0|1.21;Wdr3|1.21;Rpl10a|1.21;Rrs1|1.21;Wdr43|1.22;Ftsj3|1.22;Rps19|1.23;Rpl5|1.23;Kri1|1.23;Rrp7a|1.23;Rpsa|1.23;Utp3|1.23;Rpl14|1.24;Imp4|1.25;Nsa2|1.25;Utp14a|1.26;Rpl3|1.26;Rps24|1.27;Snu13|1.28;Ddx21|1.28;Nip7|1.28;Rps14|1.29;Rpl27|1.29;Rps16|1.29;Rps8|1.29;Rpl24|1.3;Eri1|1.3;Frg1|1.3;Nob1|1.3;C1d|1.3;Pes…
metabolic process	GO:0008152	1.43e-39	729	Cyp2c29|0.26;Plxnb2|0.29;Cep164|0.31;Col11a1|0.35;Rab40b|0.37;Etfdh|0.37;Gucy2f|0.37;Gapdhs|0.42;Htatip2|0.42;Mapk3|0.43;Rasal2|0.47;Ssh3|0.48;Lypla1|0.56;Wfs1|0.56;P4ha2|0.57;Plod1|0.57;Agpat4|0.58;Serpine1|0.58;Col5a1|0.59;Slc25a23|0.59;P4ha1|0.59;Mtnd4|0.6;Atp5l|0.6;Ric8a|0.6;Mtatp8|0.6;Tbc1d17|0.62;Eno2|0.62;Fbxo21|0.62;Xdh|0.63;Slc1a4|0.63;Maoa|0.64;Nucb2|0.64;Ebp|0.64;Tgfb1|0.65;Prkca|0.65;…
nitrogen compound metabolic process	GO:0006807	2.31e-39	611	Plxnb2|0.29;Cep164|0.31;Col11a1|0.35;Rab40b|0.37;Gucy2f|0.37;Gapdhs|0.42;Htatip2|0.42;Mapk3|0.43;Ssh3|0.48;Lypla1|0.56;Wfs1|0.56;P4ha2|0.57;Plod1|0.57;Serpine1|0.58;Slc25a23|0.59;P4ha1|0.59;Mtnd4|0.6;Atp5l|0.6;Mtatp8|0.6;Eno2|0.62;Fbxo21|0.62;Xdh|0.63;Maoa|0.64;Nucb2|0.64;Tgfb1|0.65;Prkca|0.65;Ncor2|0.65;Hspb1|0.66;Tnxb|0.67;Endog|0.68;Hddc3|0.68;Soat1|0.68;Serpinb1a|0.68;Neo1|0.69;Smad2|0.69;Stt…
translation	GO:0006412	4.74e-39	124	Mapk3|0.43;Tgfb1|0.65;Prkca|0.65;Ncor2|0.65;Iars2|0.79;Aco1|0.79;Stat3|0.81;Eef2k|0.81;Zcchc6|0.83;Eif4a2|0.83;Akt2|0.83;Map2k1|0.83;Dnajc3|0.83;Eif4e|1.2;Rps18|1.2;Rpl18|1.2;Ythdf2|1.21;Rpl10a|1.21;Eif3c|1.21;Upf1|1.21;Ccdc12|1.22;Eif4b|1.22;Sepsecs|1.22;Eef1g|1.22;Rpl8|1.22;Rplp2|1.22;Eef1a1|1.22;Rps19|1.23;Rpl5|1.23;Rps13|1.23;Cdc123|1.23;Rpsa|1.23;Eif3k|1.23;Eif5b|1.23;Yars|1.23;Rpl13a|1.23;S…
cellular metabolic process	GO:0044237	1e-38	658	Cyp2c29|0.26;Plxnb2|0.29;Cep164|0.31;Col11a1|0.35;Rab40b|0.37;Etfdh|0.37;Gucy2f|0.37;Gapdhs|0.42;Htatip2|0.42;Mapk3|0.43;Ssh3|0.48;Lypla1|0.56;Wfs1|0.56;P4ha2|0.57;Plod1|0.57;Agpat4|0.58;Serpine1|0.58;Slc25a23|0.59;P4ha1|0.59;Mtnd4|0.6;Atp5l|0.6;Mtatp8|0.6;Tbc1d17|0.62;Eno2|0.62;Fbxo21|0.62;Xdh|0.63;Slc1a4|0.63;Maoa|0.64;Nucb2|0.64;Tgfb1|0.65;Prkca|0.65;Ncor2|0.65;Hspb1|0.66;Agpat3|0.66;Tnxb|0.67…
peptide biosynthetic process	GO:0043043	1.56e-38	125	Mapk3|0.43;Tgfb1|0.65;Prkca|0.65;Ncor2|0.65;Iars2|0.79;Aco1|0.79;Stat3|0.81;Eef2k|0.81;Zcchc6|0.83;Eif4a2|0.83;Akt2|0.83;Map2k1|0.83;Dnajc3|0.83;Eif4e|1.2;Rps18|1.2;Rpl18|1.2;Ythdf2|1.21;Rpl10a|1.21;Eif3c|1.21;Upf1|1.21;Ccdc12|1.22;Eif4b|1.22;Sepsecs|1.22;Eef1g|1.22;Rpl8|1.22;Rplp2|1.22;Eef1a1|1.22;Rps19|1.23;Rpl5|1.23;Rps13|1.23;Cdc123|1.23;Rpsa|1.23;Eif3k|1.23;Eif5b|1.23;Yars|1.23;Rpl13a|1.23;S…
amide biosynthetic process	GO:0043604	1.11e-36	128	Mapk3|0.43;Tgfb1|0.65;Prkca|0.65;Ncor2|0.65;Iars2|0.79;Aco1|0.79;Stat3|0.81;Eef2k|0.81;Zcchc6|0.83;Eif4a2|0.83;Akt2|0.83;Map2k1|0.83;Asl|0.83;Dnajc3|0.83;Eif4e|1.2;Rps18|1.2;Rpl18|1.2;Ythdf2|1.21;Rpl10a|1.21;Eif3c|1.21;Upf1|1.21;Ccdc12|1.22;Eif4b|1.22;Sepsecs|1.22;B4galnt1|1.22;Eef1g|1.22;Rpl8|1.22;Rplp2|1.22;Eef1a1|1.22;Rps19|1.23;Rpl5|1.23;Rps13|1.23;Cdc123|1.23;Rpsa|1.23;Eif3k|1.23;Eif5b|1.23;…
cellular component organization or biogenesis	GO:0071840	2.08e-36	453	Plxnb2|0.29;Cep164|0.31;Col11a1|0.35;Rab40b|0.37;Sdk1|0.41;Htatip2|0.42;Mapk3|0.43;Ssh3|0.48;Pcdhb10|0.53;Lypla1|0.56;Serpine1|0.58;Col5a1|0.59;P4ha1|0.59;Ric8a|0.6;Tbc1d17|0.62;Cep135|0.62;Slc1a4|0.63;Tgfb1|0.65;Prkca|0.65;Vat1|0.66;Hspb1|0.66;Tnxb|0.67;Endog|0.68;Soat1|0.68;Neo1|0.69;Smad2|0.69;Krt1|0.7;Sema3a|0.7;Ndufa3|0.7;Stxbp1|0.7;Ccnk|0.7;Abt1|0.71;Gorasp2|0.71;Golph3l|0.71;Kank4|0.71;U2a…
peptide metabolic process	GO:0006518	3.49e-36	133	Mapk3|0.43;Tgfb1|0.65;Prkca|0.65;Ncor2|0.65;Pam|0.75;Clu|0.78;G6pdx|0.78;Iars2|0.79;Aco1|0.79;Mgst1|0.8;Lnpep|0.8;Stat3|0.81;Aldh5a1|0.81;Eef2k|0.81;Carnmt1|0.82;Zcchc6|0.83;Eif4a2|0.83;Akt2|0.83;Map2k1|0.83;Dnajc3|0.83;Eif4e|1.2;Rps18|1.2;Rpl18|1.2;Ythdf2|1.21;Rpl10a|1.21;Eif3c|1.21;Upf1|1.21;Ccdc12|1.22;Eif4b|1.22;Sepsecs|1.22;Eef1g|1.22;Rpl8|1.22;Rplp2|1.22;Eef1a1|1.22;Rps19|1.23;Rpl5|1.23;Rps…
cellular component biogenesis	GO:0044085	1.77e-34	257	Cep164|0.31;Sdk1|0.41;Mapk3|0.43;Ssh3|0.48;Pcdhb10|0.53;Cep135|0.62;Tgfb1|0.65;Prkca|0.65;Tnxb|0.67;Soat1|0.68;Smad2|0.69;Krt1|0.7;Ndufa3|0.7;Stxbp1|0.7;Abt1|0.71;Kank4|0.71;Dis3|0.72;Ogt|0.72;Aqp1|0.72;Tgm2|0.72;Coro1c|0.73;Amfr|0.73;Pip4k2c|0.73;Pam|0.75;Oxa1l|0.75;Arhgap18|0.75;Anxa5|0.75;Sept11|0.75;Zfyve9|0.76;Plod3|0.76;Anxa6|0.76;Ptk2|0.76;Oat|0.76;Kmt2a|0.77;Optn|0.77;Zyx|0.77;Vps11|0.77;…
RNA processing	GO:0006396	2.1e-34	129	Tgfb1|0.65;Ncor2|0.65;Abt1|0.71;U2af2|0.71;Dis3|0.72;Zfc3h1|0.72;Lgals3|0.77;Papola|0.79;Snrnp40|0.8;Hnrnpm|0.8;Osgep|0.81;Ahcyl1|0.83;Zcchc6|0.83;Akt2|0.83;Map2k1|0.83;Srsf7|1.2;Mphosph10|1.2;Rbm28|1.2;Trmt112|1.2;Rbm25|1.2;Nol6|1.2;Wdr3|1.21;Rpl10a|1.21;Thumpd1|1.21;Rnps1|1.21;Strap|1.21;Rrs1|1.21;Cactin|1.22;Srek1|1.22;Lsm8|1.22;Wdr43|1.22;Ythdc1|1.22;Snrpg|1.22;Ftsj3|1.22;Zmat2|1.22;Luc7l3|1.…
cellular amide metabolic process	GO:0043603	3.03e-33	138	Mapk3|0.43;Tgfb1|0.65;Prkca|0.65;Ncor2|0.65;Pam|0.75;Neu2|0.76;Naga|0.78;Clu|0.78;G6pdx|0.78;Iars2|0.79;Aco1|0.79;Mgst1|0.8;Lnpep|0.8;Stat3|0.81;Aldh5a1|0.81;Eef2k|0.81;Carnmt1|0.82;Zcchc6|0.83;Eif4a2|0.83;Akt2|0.83;Map2k1|0.83;Asl|0.83;Dnajc3|0.83;Eif4e|1.2;Rps18|1.2;Rpl18|1.2;Ythdf2|1.21;Rpl10a|1.21;Eif3c|1.21;Upf1|1.21;Ccdc12|1.22;Eif4b|1.22;Sepsecs|1.22;B4galnt1|1.22;Eef1g|1.22;Rpl8|1.22;Rplp…
organic substance metabolic process	GO:0071704	8.17e-33	664	Cyp2c29|0.26;Plxnb2|0.29;Cep164|0.31;Col11a1|0.35;Rab40b|0.37;Etfdh|0.37;Gucy2f|0.37;Gapdhs|0.42;Htatip2|0.42;Mapk3|0.43;Ssh3|0.48;Lypla1|0.56;Wfs1|0.56;P4ha2|0.57;Plod1|0.57;Agpat4|0.58;Serpine1|0.58;Col5a1|0.59;Slc25a23|0.59;P4ha1|0.59;Mtnd4|0.6;Atp5l|0.6;Mtatp8|0.6;Eno2|0.62;Fbxo21|0.62;Xdh|0.63;Maoa|0.64;Nucb2|0.64;Ebp|0.64;Tgfb1|0.65;Prkca|0.65;Ncor2|0.65;Hspb1|0.66;Agpat3|0.66;Tnxb|0.67;End…
rRNA metabolic process	GO:0016072	8.24e-33	58	Abt1|0.71;Dis3|0.72;Top1|1.2;Mphosph10|1.2;Trmt112|1.2;Nol6|1.2;Wdr3|1.21;Rpl10a|1.21;Rrs1|1.21;Wdr43|1.22;Ftsj3|1.22;Rps19|1.23;Rpl5|1.23;Kri1|1.23;Rrp7a|1.23;Rpsa|1.23;Utp3|1.23;Rpl14|1.24;Imp4|1.25;Nsa2|1.25;Utp14a|1.26;Mtor|1.26;Rps24|1.27;Snu13|1.28;Tcof1|1.28;Ddx21|1.28;Rps14|1.29;Rpl27|1.29;Rps16|1.29;Rps8|1.29;Eri1|1.3;Frg1|1.3;Nob1|1.3;C1d|1.3;Pes1|1.31;Gtpbp4|1.31;Mphosph6|1.32;Rps27|1.…
organonitrogen compound biosynthetic process	GO:1901566	5.81e-32	184	Gucy2f|0.37;Mapk3|0.43;Wfs1|0.56;Plod1|0.57;Atp5l|0.6;Mtatp8|0.6;Nucb2|0.64;Tgfb1|0.65;Prkca|0.65;Ncor2|0.65;Soat1|0.68;Stt3b|0.69;Slc1a3|0.72;Ogt|0.72;Aqp1|0.72;Aass|0.73;Ampd2|0.75;Plod3|0.76;Parp3|0.76;Stt3a|0.76;Oat|0.76;Mtco2|0.76;Nmt2|0.77;Coasy|0.77;Cap1|0.78;Spta1|0.78;Syvn1|0.78;Gfpt2|0.78;G6pdx|0.78;Iars2|0.79;Aco1|0.79;Pofut2|0.8;Ampd1|0.8;Parp2|0.8;Rp2|0.8;Gfpt1|0.8;Ampd3|0.8;Stat3|0.…
rRNA processing	GO:0006364	1.29e-31	53	Abt1|0.71;Dis3|0.72;Mphosph10|1.2;Trmt112|1.2;Nol6|1.2;Wdr3|1.21;Rpl10a|1.21;Rrs1|1.21;Wdr43|1.22;Ftsj3|1.22;Rps19|1.23;Rpl5|1.23;Kri1|1.23;Rrp7a|1.23;Rpsa|1.23;Utp3|1.23;Rpl14|1.24;Imp4|1.25;Nsa2|1.25;Utp14a|1.26;Rps24|1.27;Snu13|1.28;Ddx21|1.28;Rps14|1.29;Rpl27|1.29;Rps16|1.29;Rps8|1.29;Eri1|1.3;Frg1|1.3;Nob1|1.3;C1d|1.3;Pes1|1.31;Gtpbp4|1.31;Mphosph6|1.32;Rps27|1.32;Rpl11|1.33;Rps17|1.33;Nop58…
primary metabolic process	GO:0044238	1.7e-31	642	Cyp2c29|0.26;Plxnb2|0.29;Cep164|0.31;Col11a1|0.35;Rab40b|0.37;Etfdh|0.37;Gucy2f|0.37;Gapdhs|0.42;Htatip2|0.42;Mapk3|0.43;Ssh3|0.48;Lypla1|0.56;Wfs1|0.56;P4ha2|0.57;Plod1|0.57;Agpat4|0.58;Serpine1|0.58;Slc25a23|0.59;P4ha1|0.59;Mtnd4|0.6;Atp5l|0.6;Mtatp8|0.6;Eno2|0.62;Fbxo21|0.62;Xdh|0.63;Nucb2|0.64;Ebp|0.64;Tgfb1|0.65;Prkca|0.65;Ncor2|0.65;Hspb1|0.66;Agpat3|0.66;Tnxb|0.67;Endog|0.68;Cs|0.68;Hddc3|…
cellular nitrogen compound metabolic process	GO:0034641	1.96e-30	461	Cep164|0.31;Gucy2f|0.37;Gapdhs|0.42;Htatip2|0.42;Mapk3|0.43;Wfs1|0.56;Slc25a23|0.59;Mtnd4|0.6;Atp5l|0.6;Mtatp8|0.6;Eno2|0.62;Xdh|0.63;Maoa|0.64;Nucb2|0.64;Tgfb1|0.65;Prkca|0.65;Ncor2|0.65;Endog|0.68;Hddc3|0.68;Neo1|0.69;Smad2|0.69;Ccnk|0.7;Abt1|0.71;U2af2|0.71;Galk1|0.72;Dis3|0.72;Ogt|0.72;Nnt|0.72;Aqp1|0.72;Zfc3h1|0.72;Nr3c1|0.72;Mapk11|0.73;Pam|0.75;Ampd2|0.75;Neu2|0.76;Parp3|0.76;Gpd1l|0.76;Mt…
macromolecular complex subunit organization	GO:0043933	1.44e-29	227	Col11a1|0.35;Mapk3|0.43;Ssh3|0.48;Col5a1|0.59;P4ha1|0.59;Tgfb1|0.65;Prkca|0.65;Tnxb|0.67;Soat1|0.68;Smad2|0.69;Krt1|0.7;Ndufa3|0.7;Stxbp1|0.7;Abt1|0.71;Kank4|0.71;Ogt|0.72;Nr3c1|0.72;Tgm2|0.72;Amfr|0.73;Pam|0.75;Oxa1l|0.75;Arhgap18|0.75;Anxa5|0.75;Sept11|0.75;Zfyve9|0.76;Plod3|0.76;Anxa6|0.76;Parp3|0.76;Ptk2|0.76;Oat|0.76;Map2|0.76;Kmt2a|0.77;Optn|0.77;Zyx|0.77;Vps11|0.77;Camk2g|0.77;Arhgap17|0.7…
cellular macromolecule metabolic process	GO:0044260	2.57e-28	544	Plxnb2|0.29;Cep164|0.31;Col11a1|0.35;Rab40b|0.37;Gucy2f|0.37;Htatip2|0.42;Mapk3|0.43;Ssh3|0.48;Lypla1|0.56;Wfs1|0.56;P4ha2|0.57;Plod1|0.57;Serpine1|0.58;P4ha1|0.59;Fbxo21|0.62;Xdh|0.63;Tgfb1|0.65;Prkca|0.65;Ncor2|0.65;Hspb1|0.66;Tnxb|0.67;Endog|0.68;Soat1|0.68;Serpinb1a|0.68;Neo1|0.69;Smad2|0.69;Stt3b|0.69;Pdia4|0.7;Krt1|0.7;Ccnk|0.7;Ndrg2|0.7;Abt1|0.71;Rras|0.71;U2af2|0.71;Pcyox1|0.72;Pygl|0.72;…
ncRNA processing	GO:0034470	1.89e-26	65	Abt1|0.71;Dis3|0.72;Osgep|0.81;Zcchc6|0.83;Mphosph10|1.2;Trmt112|1.2;Nol6|1.2;Wdr3|1.21;Rpl10a|1.21;Thumpd1|1.21;Rrs1|1.21;Wdr43|1.22;Ftsj3|1.22;Dus2|1.23;Rps19|1.23;Rpl5|1.23;Kri1|1.23;Rrp7a|1.23;Rpsa|1.23;Utp3|1.23;Grsf1|1.24;Rpl14|1.24;Parn|1.24;Imp4|1.25;Nsa2|1.25;Utp14a|1.26;Trmt10c|1.26;Rps24|1.27;Trub1|1.28;Snu13|1.28;Ddx21|1.28;Rps14|1.29;Rpl27|1.29;Rps16|1.29;Rps8|1.29;Adat2|1.3;Eri1|1.3…
cellular protein metabolic process	GO:0044267	7.35e-26	353	Plxnb2|0.29;Rab40b|0.37;Gucy2f|0.37;Htatip2|0.42;Mapk3|0.43;Ssh3|0.48;Lypla1|0.56;Wfs1|0.56;P4ha2|0.57;Plod1|0.57;Serpine1|0.58;P4ha1|0.59;Fbxo21|0.62;Xdh|0.63;Tgfb1|0.65;Prkca|0.65;Ncor2|0.65;Hspb1|0.66;Tnxb|0.67;Serpinb1a|0.68;Smad2|0.69;Stt3b|0.69;Pdia4|0.7;Krt1|0.7;Ccnk|0.7;Ndrg2|0.7;Rras|0.71;U2af2|0.71;Pcyox1|0.72;Ogt|0.72;Lgmn|0.72;Aqp1|0.72;Tgm2|0.72;Canx|0.73;Mapk11|0.73;Pdia3|0.73;Coro1…
macromolecular complex assembly	GO:0065003	1.43e-25	171	Mapk3|0.43;Tgfb1|0.65;Soat1|0.68;Smad2|0.69;Krt1|0.7;Ndufa3|0.7;Stxbp1|0.7;Abt1|0.71;Ogt|0.72;Tgm2|0.72;Amfr|0.73;Pam|0.75;Oxa1l|0.75;Arhgap18|0.75;Anxa5|0.75;Sept11|0.75;Zfyve9|0.76;Anxa6|0.76;Ptk2|0.76;Oat|0.76;Kmt2a|0.77;Optn|0.77;Vps11|0.77;Camk2g|0.77;Hacl1|0.78;Spta1|0.78;Me1|0.78;Clip1|0.78;Clu|0.78;Flot1|0.79;Acadl|0.8;Diaph1|0.8;Gfpt1|0.8;Mgst1|0.8;Aldh5a1|0.81;Nckap1|0.81;Prkcsh|0.81;Ak…
ncRNA metabolic process	GO:0034660	1.14e-24	77	Abt1|0.71;Dis3|0.72;Iars2|0.79;Osgep|0.81;Zcchc6|0.83;Top1|1.2;Mphosph10|1.2;Trmt112|1.2;Nol6|1.2;Wdr3|1.21;Rpl10a|1.21;Thumpd1|1.21;Rrs1|1.21;Ccdc12|1.22;Sepsecs|1.22;Wdr43|1.22;Ftsj3|1.22;Dus2|1.23;Rps19|1.23;Rpl5|1.23;Kri1|1.23;Rrp7a|1.23;Rpsa|1.23;Yars|1.23;Utp3|1.23;Grsf1|1.24;Rpl14|1.24;Parn|1.24;Imp4|1.25;Nsa2|1.25;Utp14a|1.26;Trmt10c|1.26;Mtor|1.26;Rps24|1.27;Nars|1.27;Trub1|1.28;Snu13|1.…
cellular component organization	GO:0016043	2.14e-24	412	Plxnb2|0.29;Cep164|0.31;Col11a1|0.35;Rab40b|0.37;Sdk1|0.41;Htatip2|0.42;Mapk3|0.43;Ssh3|0.48;Pcdhb10|0.53;Lypla1|0.56;Serpine1|0.58;Col5a1|0.59;P4ha1|0.59;Ric8a|0.6;Tbc1d17|0.62;Cep135|0.62;Slc1a4|0.63;Tgfb1|0.65;Prkca|0.65;Vat1|0.66;Hspb1|0.66;Tnxb|0.67;Endog|0.68;Soat1|0.68;Neo1|0.69;Smad2|0.69;Krt1|0.7;Sema3a|0.7;Ndufa3|0.7;Stxbp1|0.7;Ccnk|0.7;Abt1|0.71;Gorasp2|0.71;Golph3l|0.71;Kank4|0.71;U2a…
gene expression	GO:0010467	3.44e-24	386	Htatip2|0.42;Mapk3|0.43;Wfs1|0.56;Serpine1|0.58;Xdh|0.63;Tgfb1|0.65;Prkca|0.65;Ncor2|0.65;Neo1|0.69;Smad2|0.69;Ccnk|0.7;Abt1|0.71;U2af2|0.71;Dis3|0.72;Ogt|0.72;Lgmn|0.72;Zfc3h1|0.72;Nr3c1|0.72;Mapk11|0.73;Iqgap3|0.74;Pam|0.75;Crip1|0.75;Erp29|0.75;Tcf12|0.77;Pelp1|0.77;Kmt2a|0.77;Optn|0.77;Lgals3|0.77;Phip|0.77;Mtdh|0.77;Pdlim1|0.77;Iscu|0.78;Flot2|0.78;Clu|0.78;Iars2|0.79;Papola|0.79;Rfx5|0.79;A…
macromolecule metabolic process	GO:0043170	7.22e-24	564	Plxnb2|0.29;Cep164|0.31;Col11a1|0.35;Rab40b|0.37;Gucy2f|0.37;Gapdhs|0.42;Htatip2|0.42;Mapk3|0.43;Ssh3|0.48;Lypla1|0.56;Wfs1|0.56;P4ha2|0.57;Plod1|0.57;Serpine1|0.58;Col5a1|0.59;P4ha1|0.59;Fbxo21|0.62;Xdh|0.63;Nucb2|0.64;Tgfb1|0.65;Prkca|0.65;Ncor2|0.65;Hspb1|0.66;Tnxb|0.67;Endog|0.68;Soat1|0.68;Serpinb1a|0.68;Neo1|0.69;Smad2|0.69;Stt3b|0.69;Pdia4|0.7;Krt1|0.7;Ccnk|0.7;Ndrg2|0.7;Abt1|0.71;Rras|0.7…
protein metabolic process	GO:0019538	2.15e-23	381	Plxnb2|0.29;Col11a1|0.35;Rab40b|0.37;Gucy2f|0.37;Htatip2|0.42;Mapk3|0.43;Ssh3|0.48;Lypla1|0.56;Wfs1|0.56;P4ha2|0.57;Plod1|0.57;Serpine1|0.58;P4ha1|0.59;Fbxo21|0.62;Xdh|0.63;Nucb2|0.64;Tgfb1|0.65;Prkca|0.65;Ncor2|0.65;Hspb1|0.66;Tnxb|0.67;Soat1|0.68;Serpinb1a|0.68;Smad2|0.69;Stt3b|0.69;Pdia4|0.7;Krt1|0.7;Ccnk|0.7;Ndrg2|0.7;Rras|0.71;U2af2|0.71;Pcyox1|0.72;Ogt|0.72;Lgmn|0.72;Aqp1|0.72;Tgm2|0.72;Can…
ribonucleoprotein complex assembly	GO:0022618	3.56e-22	51	Abt1|0.71;Eif3c|1.21;Strap|1.21;Rrs1|1.21;Eif4b|1.22;Ythdc1|1.22;Snrpg|1.22;Luc7l3|1.22;Rps19|1.23;Rpl5|1.23;Rrp7a|1.23;Rpsa|1.23;Sfswap|1.23;Eif3k|1.23;Rpl13a|1.23;Eif3h|1.25;Snrpd2|1.25;Rpl3|1.26;Eif5|1.26;G3bp1|1.26;Snu13|1.28;Nip7|1.28;Rps14|1.29;Eif2s1|1.29;Eif3j1|1.29;Rpl24|1.3;Slu7|1.31;Eif3g|1.31;Rps23|1.31;Cnot6|1.31;Rps25|1.32;Rps27|1.32;Srsf6|1.33;Rpl11|1.33;Rps17|1.33;Smn1|1.34;Rps5|1…
cytoplasmic translation	GO:0002181	4.83e-22	30	Rpl18|1.2;Ythdf2|1.21;Rpl10a|1.21;Eif4b|1.22;Rpl8|1.22;Rplp2|1.22;Rpl13a|1.23;Rpl19|1.25;Eif5|1.26;Rpl15|1.27;Rpl31|1.29;Rpl24|1.3;Rps3a|1.3;Nck1|1.31;Rps23|1.31;Cpeb1|1.33;Rpl11|1.33;Rpl26|1.37;Rpl27a|1.37;Rpl9|1.38;Rpl4|1.39;Rpl30|1.4;Denr|1.42;Rpl6|1.43;Rps2|1.44;Rps21|1.44;Rps20|1.45;Rps28|1.46;Rpl18a|1.51;Rps26|1.58
ribonucleoprotein complex subunit organization	GO:0071826	5.73e-22	52	Abt1|0.71;Eif3c|1.21;Strap|1.21;Rrs1|1.21;Eif4b|1.22;Ythdc1|1.22;Snrpg|1.22;Luc7l3|1.22;Rps19|1.23;Rpl5|1.23;Rrp7a|1.23;Rpsa|1.23;Sfswap|1.23;Eif3k|1.23;Rpl13a|1.23;Eif3h|1.25;Snrpd2|1.25;Rpl3|1.26;Eif5|1.26;G3bp1|1.26;Snu13|1.28;Nip7|1.28;Rps14|1.29;Eif2s1|1.29;Eif3j1|1.29;Rpl24|1.3;Slu7|1.31;Eif3g|1.31;Rps23|1.31;Cnot6|1.31;Rps25|1.32;Rps27|1.32;Srsf6|1.33;Rpl11|1.33;Rps17|1.33;Smn1|1.34;Klc1|1…
ribosomal large subunit biogenesis	GO:0042273	4.44e-21	28	Rpl10a|1.21;Rrs1|1.21;Ftsj3|1.22;Rpl5|1.23;Rpl14|1.24;Nsa2|1.25;Rpl3|1.26;Snu13|1.28;Nip7|1.28;Rpl24|1.3;Pes1|1.31;Gtpbp4|1.31;Rpl11|1.33;Rrp15|1.35;Ebna1bp2|1.36;Brix1|1.37;Rpl26|1.37;Rpl10|1.38;Gltscr2|1.38;Rpl35|1.39;Rpl6|1.43;Surf6|1.44;Mak16|1.44;Rpl12|1.52;Npm1|1.57;Rsl1d1|1.58;Nop16|1.63;Rsl24d1|1.91
ribosomal small subunit biogenesis	GO:0042274	4.98e-20	26	Abt1|0.71;Mphosph10|1.2;Wdr3|1.21;Rrs1|1.21;Rps19|1.23;Kri1|1.23;Rrp7a|1.23;Rpsa|1.23;Utp3|1.23;Utp14a|1.26;Rps24|1.27;Snu13|1.28;Rps14|1.29;Rps16|1.29;Rps8|1.29;Nob1|1.3;Rps25|1.32;Rps27|1.32;Rps17|1.33;Rps5|1.35;Rps6|1.41;Surf6|1.44;Rps2|1.44;Rps21|1.44;Rps28|1.46;Npm1|1.57
cellular component assembly	GO:0022607	2.12e-19	209	Cep164|0.31;Sdk1|0.41;Mapk3|0.43;Ssh3|0.48;Pcdhb10|0.53;Cep135|0.62;Tgfb1|0.65;Prkca|0.65;Tnxb|0.67;Soat1|0.68;Smad2|0.69;Krt1|0.7;Ndufa3|0.7;Stxbp1|0.7;Abt1|0.71;Kank4|0.71;Ogt|0.72;Aqp1|0.72;Tgm2|0.72;Coro1c|0.73;Amfr|0.73;Pip4k2c|0.73;Pam|0.75;Oxa1l|0.75;Arhgap18|0.75;Anxa5|0.75;Sept11|0.75;Zfyve9|0.76;Plod3|0.76;Anxa6|0.76;Ptk2|0.76;Oat|0.76;Kmt2a|0.77;Optn|0.77;Zyx|0.77;Vps11|0.77;Mtdh|0.77;…
regulation of translation	GO:0006417	1.25e-18	61	Mapk3|0.43;Tgfb1|0.65;Prkca|0.65;Ncor2|0.65;Iars2|0.79;Aco1|0.79;Stat3|0.81;Zcchc6|0.83;Akt2|0.83;Map2k1|0.83;Dnajc3|0.83;Eif4e|1.2;Ythdf2|1.21;Eif3c|1.21;Upf1|1.21;Sepsecs|1.22;Rpl5|1.23;Cdc123|1.23;Eif3k|1.23;Eif5b|1.23;Rpl13a|1.23;Shmt1|1.24;Rps4x|1.24;Ddx5|1.25;Hnrnpd|1.25;Rbm8a|1.25;Trmt10c|1.26;Mtor|1.26;Eif1|1.26;Eif5|1.26;Vim|1.27;Tcof1|1.28;Dhfr|1.28;Rbm4b|1.28;Rps14|1.29;Eif2s1|1.29;Eif…
ribosome assembly	GO:0042255	1.65e-18	25	Abt1|0.71;Rrs1|1.21;Rps19|1.23;Rpl5|1.23;Rrp7a|1.23;Rpsa|1.23;Rpl3|1.26;Nip7|1.28;Rps14|1.29;Rpl24|1.3;Rps25|1.32;Rps27|1.32;Rpl11|1.33;Rps17|1.33;Rps5|1.35;Brix1|1.37;Rpl10|1.38;Gltscr2|1.38;Rpl6|1.43;Surf6|1.44;Rps2|1.44;C1qbp|1.46;Rps28|1.46;Rpl12|1.52;Rsl24d1|1.91
cellular macromolecular complex assembly	GO:0034622	1.92e-18	108	Tgfb1|0.65;Smad2|0.69;Ndufa3|0.7;Stxbp1|0.7;Abt1|0.71;Oxa1l|0.75;Arhgap18|0.75;Zfyve9|0.76;Ptk2|0.76;Vps11|0.77;Spta1|0.78;Clip1|0.78;Clu|0.78;Diaph1|0.8;Nckap1|0.81;Hspa4|0.81;Snap29|0.82;Ap2b1|0.82;Myh9|0.82;Ndufs4|0.82;Clasp1|0.82;Smad1|0.82;Ndufb8|0.83;Vamp4|0.83;Exoc2|0.83;Atp6v0a2|0.83;Carmil1|0.83;Mapt|0.83;Snx9|0.83;Nap1l1|1.2;Anp32e|1.2;Anp32b|1.21;Eif3c|1.21;Napa|1.21;Strap|1.21;Rrs1|1.…
organic cyclic compound metabolic process	GO:1901360	1.92e-18	402	Cep164|0.31;Gucy2f|0.37;Gapdhs|0.42;Htatip2|0.42;Mapk3|0.43;Wfs1|0.56;P4ha2|0.57;Slc25a23|0.59;P4ha1|0.59;Mtnd4|0.6;Atp5l|0.6;Mtatp8|0.6;Eno2|0.62;Xdh|0.63;Maoa|0.64;Nucb2|0.64;Ebp|0.64;Tgfb1|0.65;Ncor2|0.65;Endog|0.68;Hddc3|0.68;Soat1|0.68;Neo1|0.69;Smad2|0.69;Nsdhl|0.69;Ccnk|0.7;Abt1|0.71;U2af2|0.71;Galk1|0.72;Dis3|0.72;Ogt|0.72;Nnt|0.72;Aqp1|0.72;Zfc3h1|0.72;Nr3c1|0.72;Hoga1|0.73;Mapk11|0.73;P…
posttranscriptional regulation of gene expression	GO:0010608	4.22e-18	68	Mapk3|0.43;Tgfb1|0.65;Prkca|0.65;Ncor2|0.65;Mapk11|0.73;Iars2|0.79;Aco1|0.79;Stat3|0.81;Vegfa|0.82;Zcchc6|0.83;Akt2|0.83;Map2k1|0.83;Dnajc3|0.83;Eif4e|1.2;Ythdf2|1.21;Eif3c|1.21;Upf1|1.21;Sepsecs|1.22;Ythdc1|1.22;Rpl5|1.23;Cdc123|1.23;Eif3k|1.23;Eif5b|1.23;Rpl13a|1.23;Shmt1|1.24;Parn|1.24;Rps4x|1.24;Ddx5|1.25;Apex1|1.25;Hnrnpd|1.25;Rbm8a|1.25;Trmt10c|1.26;Mtor|1.26;Eif1|1.26;Eif5|1.26;Vim|1.27;Th…
obsolete death	GO:0016265	9.37e-18	135	Htatip2|0.42;Mapk3|0.43;Wfs1|0.56;Serpine1|0.58;Xdh|0.63;Tgfb1|0.65;Prkca|0.65;Hspb1|0.66;Endog|0.68;Sema3a|0.7;Stxbp1|0.7;Acsl5|0.7;Pygl|0.72;Ogt|0.72;Lgmn|0.72;Aqp1|0.72;Nr3c1|0.72;Tgm2|0.72;Pdia3|0.73;Itprip|0.74;Crip1|0.75;Nradd|0.75;Anxa5|0.75;Trpv2|0.75;Erp29|0.75;Anxa6|0.76;Tp53bp2|0.76;Dnajc10|0.76;Ptk2|0.76;Optn|0.77;Lgals3|0.77;Phip|0.77;Mtdh|0.77;Syvn1|0.78;Clu|0.78;Stk39|0.79;Hsph1|0.…
regulation of cellular amide metabolic process	GO:0034248	1.19e-17	62	Mapk3|0.43;Tgfb1|0.65;Prkca|0.65;Ncor2|0.65;Clu|0.78;Iars2|0.79;Aco1|0.79;Stat3|0.81;Zcchc6|0.83;Akt2|0.83;Map2k1|0.83;Dnajc3|0.83;Eif4e|1.2;Ythdf2|1.21;Eif3c|1.21;Upf1|1.21;Sepsecs|1.22;Rpl5|1.23;Cdc123|1.23;Eif3k|1.23;Eif5b|1.23;Rpl13a|1.23;Shmt1|1.24;Rps4x|1.24;Ddx5|1.25;Hnrnpd|1.25;Rbm8a|1.25;Trmt10c|1.26;Mtor|1.26;Eif1|1.26;Eif5|1.26;Vim|1.27;Tcof1|1.28;Dhfr|1.28;Rbm4b|1.28;Rps14|1.29;Eif2s1…
heterocycle metabolic process	GO:0046483	2.2e-17	388	Cep164|0.31;Gucy2f|0.37;Gapdhs|0.42;Htatip2|0.42;Mapk3|0.43;Wfs1|0.56;P4ha2|0.57;Slc25a23|0.59;P4ha1|0.59;Mtnd4|0.6;Atp5l|0.6;Mtatp8|0.6;Eno2|0.62;Xdh|0.63;Maoa|0.64;Nucb2|0.64;Tgfb1|0.65;Ncor2|0.65;Endog|0.68;Hddc3|0.68;Neo1|0.69;Smad2|0.69;Ccnk|0.7;Abt1|0.71;U2af2|0.71;Galk1|0.72;Dis3|0.72;Ogt|0.72;Nnt|0.72;Aqp1|0.72;Zfc3h1|0.72;Nr3c1|0.72;Hoga1|0.73;Mapk11|0.73;Pam|0.75;Ampd2|0.75;Parp3|0.76;G…
nitrogen compound transport	GO:0071705	5.49e-17	153	Rab40b|0.37;Exph5|0.37;Mapk3|0.43;Slc14a1|0.43;Lypla1|0.56;Slc25a23|0.59;Ehbp1|0.6;Tbc1d17|0.62;Slc1a4|0.63;Nucb2|0.64;Tgfb1|0.65;Hspb1|0.66;Neo1|0.69;Nucb1|0.69;Smad2|0.69;Stxbp1|0.7;Golph3l|0.71;U2af2|0.71;Slc1a3|0.72;Ogt|0.72;Rab31|0.72;Aqp1|0.72;Nr3c1|0.72;Mapk11|0.73;Tram1|0.73;Dpysl2|0.73;Praf2|0.74;Pam|0.75;Anxa5|0.75;Lrp1|0.75;Erp29|0.75;Zfyve9|0.76;Tbc1d8b|0.76;Optn|0.77;Tap1|0.77;Yipf5|…
cell death	GO:0008219	6.18e-17	164	Htatip2|0.42;Mapk3|0.43;Wfs1|0.56;Serpine1|0.58;Xdh|0.63;Tgfb1|0.65;Prkca|0.65;Hspb1|0.66;Endog|0.68;Neo1|0.69;Sema3a|0.7;Stxbp1|0.7;Acsl5|0.7;Igf2r|0.7;Pygl|0.72;Ogt|0.72;Lgmn|0.72;Aqp1|0.72;Nr3c1|0.72;Tgm2|0.72;Pdia3|0.73;Itprip|0.74;Crip1|0.75;Nradd|0.75;Anxa5|0.75;Trpv2|0.75;Lrp1|0.75;Erp29|0.75;Anxa6|0.76;Tp53bp2|0.76;Dnajc10|0.76;Ptk2|0.76;Mtco2|0.76;Ufm1|0.77;Optn|0.77;Lgals3|0.77;Phip|0.7…
biosynthetic process	GO:0009058	6.93e-17	390	Gucy2f|0.37;Htatip2|0.42;Mapk3|0.43;Wfs1|0.56;Plod1|0.57;Agpat4|0.58;Serpine1|0.58;Col5a1|0.59;Atp5l|0.6;Mtatp8|0.6;Nucb2|0.64;Ebp|0.64;Tgfb1|0.65;Prkca|0.65;Ncor2|0.65;Hspb1|0.66;Agpat3|0.66;Soat1|0.68;Neo1|0.69;Smad2|0.69;Nsdhl|0.69;Stt3b|0.69;Acsl5|0.7;Ccnk|0.7;Abt1|0.71;Pygl|0.72;Slc1a3|0.72;Ogt|0.72;Aqp1|0.72;Nr3c1|0.72;Aass|0.73;Hoga1|0.73;Mapk11|0.73;Pgm1|0.74;Pam|0.75;Ampd2|0.75;Plod3|0.7…
organic substance biosynthetic process	GO:1901576	7.18e-17	385	Gucy2f|0.37;Htatip2|0.42;Mapk3|0.43;Wfs1|0.56;Plod1|0.57;Agpat4|0.58;Serpine1|0.58;Col5a1|0.59;Atp5l|0.6;Mtatp8|0.6;Nucb2|0.64;Ebp|0.64;Tgfb1|0.65;Prkca|0.65;Ncor2|0.65;Hspb1|0.66;Agpat3|0.66;Soat1|0.68;Neo1|0.69;Smad2|0.69;Nsdhl|0.69;Stt3b|0.69;Acsl5|0.7;Ccnk|0.7;Abt1|0.71;Pygl|0.72;Slc1a3|0.72;Ogt|0.72;Aqp1|0.72;Nr3c1|0.72;Aass|0.73;Hoga1|0.73;Mapk11|0.73;Pgm1|0.74;Pam|0.75;Ampd2|0.75;Plod3|0.7…
cellular aromatic compound metabolic process	GO:0006725	1.06e-16	387	Cep164|0.31;Gucy2f|0.37;Gapdhs|0.42;Htatip2|0.42;Mapk3|0.43;Wfs1|0.56;Slc25a23|0.59;Mtnd4|0.6;Atp5l|0.6;Mtatp8|0.6;Eno2|0.62;Xdh|0.63;Maoa|0.64;Nucb2|0.64;Tgfb1|0.65;Ncor2|0.65;Endog|0.68;Hddc3|0.68;Neo1|0.69;Smad2|0.69;Ccnk|0.7;Abt1|0.71;U2af2|0.71;Galk1|0.72;Dis3|0.72;Ogt|0.72;Nnt|0.72;Aqp1|0.72;Zfc3h1|0.72;Nr3c1|0.72;Mapk11|0.73;Pam|0.75;Ampd2|0.75;Parp3|0.76;Gpd1l|0.76;Mtco2|0.76;Tcf12|0.77;P…
nucleobase-containing compound metabolic process	GO:0006139	1.3e-16	378	Cep164|0.31;Gucy2f|0.37;Gapdhs|0.42;Htatip2|0.42;Mapk3|0.43;Wfs1|0.56;Slc25a23|0.59;Mtnd4|0.6;Atp5l|0.6;Mtatp8|0.6;Eno2|0.62;Xdh|0.63;Nucb2|0.64;Tgfb1|0.65;Ncor2|0.65;Endog|0.68;Hddc3|0.68;Neo1|0.69;Smad2|0.69;Ccnk|0.7;Abt1|0.71;U2af2|0.71;Galk1|0.72;Dis3|0.72;Ogt|0.72;Nnt|0.72;Aqp1|0.72;Zfc3h1|0.72;Nr3c1|0.72;Mapk11|0.73;Pam|0.75;Ampd2|0.75;Parp3|0.76;Gpd1l|0.76;Mtco2|0.76;Tcf12|0.77;Pelp1|0.77;…
Cell components
intracellular part	GO:0044424	2.22e-108	850	Cyp2c29|0.26;Ttc23l|0.27;Cep164|0.31;Plin4|0.32;Btbd16|0.33;Cytip|0.34;Rab40b|0.37;Etfdh|0.37;Gucy2f|0.37;Vezt|0.37;Exph5|0.37;Gapdhs|0.42;Htatip2|0.42;Mapk3|0.43;Slc14a1|0.43;Rasal2|0.47;Ssh3|0.48;S100a4|0.51;Lypla1|0.56;Wfs1|0.56;Cd68|0.56;P4ha2|0.57;Plod1|0.57;Agpat4|0.58;Serpine1|0.58;Slc25a23|0.59;P4ha1|0.59;Ehbp1|0.6;Mtnd4|0.6;Atp5l|0.6;Ric8a|0.6;Mtatp8|0.6;Tbc1d17|0.62;Eno2|0.62;Cep135|0.6…
cytoplasm	GO:0005737	1.06e-105	733	Cyp2c29|0.26;Ttc23l|0.27;Cep164|0.31;Plin4|0.32;Cytip|0.34;Rab40b|0.37;Etfdh|0.37;Gucy2f|0.37;Vezt|0.37;Exph5|0.37;Gapdhs|0.42;Htatip2|0.42;Mapk3|0.43;Rasal2|0.47;Ssh3|0.48;S100a4|0.51;Lypla1|0.56;Wfs1|0.56;Cd68|0.56;P4ha2|0.57;Plod1|0.57;Agpat4|0.58;Serpine1|0.58;Slc25a23|0.59;P4ha1|0.59;Ehbp1|0.6;Mtnd4|0.6;Atp5l|0.6;Ric8a|0.6;Mtatp8|0.6;Tbc1d17|0.62;Eno2|0.62;Cep135|0.62;Xdh|0.63;Slc1a4|0.63;Ma…
membrane-bounded organelle	GO:0043227	5.64e-101	782	Cyp2c29|0.26;Plxnb2|0.29;Cep164|0.31;Plin4|0.32;Btbd16|0.33;Cytip|0.34;Rab40b|0.37;Etfdh|0.37;Vezt|0.37;Exph5|0.37;Sdk1|0.41;Gapdhs|0.42;Htatip2|0.42;Mapk3|0.43;Slc14a1|0.43;Ssh3|0.48;S100a4|0.51;Lypla1|0.56;Wfs1|0.56;Cd68|0.56;P4ha2|0.57;Plod1|0.57;Agpat4|0.58;Serpine1|0.58;Col5a1|0.59;Slc25a23|0.59;P4ha1|0.59;Ehbp1|0.6;Mtnd4|0.6;Atp5l|0.6;Mtatp8|0.6;Tbc1d17|0.62;Eno2|0.62;Xdh|0.63;Slc1a4|0.63;M…
intracellular organelle part	GO:0044446	6.45e-101	626	Cyp2c29|0.26;Ttc23l|0.27;Cep164|0.31;Cytip|0.34;Rab40b|0.37;Etfdh|0.37;Vezt|0.37;Htatip2|0.42;Mapk3|0.43;Slc14a1|0.43;Wfs1|0.56;Cd68|0.56;P4ha2|0.57;Plod1|0.57;Agpat4|0.58;Slc25a23|0.59;P4ha1|0.59;Mtnd4|0.6;Atp5l|0.6;Mtatp8|0.6;Cep135|0.62;Slc1a4|0.63;Maoa|0.64;Nucb2|0.64;Ebp|0.64;Prkca|0.65;Ncor2|0.65;Vat1|0.66;Hspb1|0.66;Agpat3|0.66;H2-Q10|0.67;Anxa11|0.67;Vwa5a|0.68;Cs|0.68;Soat1|0.68;Neo1|0.6…
organelle part	GO:0044422	2.05e-99	633	Cyp2c29|0.26;Ttc23l|0.27;Cep164|0.31;Cytip|0.34;Rab40b|0.37;Etfdh|0.37;Vezt|0.37;Gapdhs|0.42;Htatip2|0.42;Mapk3|0.43;Slc14a1|0.43;Wfs1|0.56;Cd68|0.56;P4ha2|0.57;Plod1|0.57;Agpat4|0.58;Slc25a23|0.59;P4ha1|0.59;Mtnd4|0.6;Atp5l|0.6;Mtatp8|0.6;Cep135|0.62;Slc1a4|0.63;Maoa|0.64;Nucb2|0.64;Ebp|0.64;Prkca|0.65;Ncor2|0.65;Vat1|0.66;Hspb1|0.66;Agpat3|0.66;H2-Q10|0.67;Anxa11|0.67;Vwa5a|0.68;Cs|0.68;Soat1|0…
intracellular	GO:0005622	2.49e-98	860	Cyp2c29|0.26;Ttc23l|0.27;Cep164|0.31;Plin4|0.32;Btbd16|0.33;Cytip|0.34;Rab40b|0.37;Etfdh|0.37;Gucy2f|0.37;Vezt|0.37;Exph5|0.37;Gapdhs|0.42;Htatip2|0.42;Mapk3|0.43;Diras2|0.43;Slc14a1|0.43;Rasal2|0.47;Ssh3|0.48;S100a4|0.51;Lypla1|0.56;Wfs1|0.56;Cd68|0.56;P4ha2|0.57;Plod1|0.57;Agpat4|0.58;Serpine1|0.58;Slc25a23|0.59;P4ha1|0.59;Ehbp1|0.6;Mtnd4|0.6;Atp5l|0.6;Ric8a|0.6;Mtatp8|0.6;Tbc1d17|0.62;Eno2|0.6…
organelle	GO:0043226	3.76e-94	812	Cyp2c29|0.26;Ttc23l|0.27;Plxnb2|0.29;Cep164|0.31;Plin4|0.32;Btbd16|0.33;Cytip|0.34;Rab40b|0.37;Etfdh|0.37;Vezt|0.37;Exph5|0.37;Sdk1|0.41;Gapdhs|0.42;Htatip2|0.42;Mapk3|0.43;Slc14a1|0.43;Ssh3|0.48;S100a4|0.51;Lypla1|0.56;Wfs1|0.56;Cd68|0.56;P4ha2|0.57;Plod1|0.57;Agpat4|0.58;Serpine1|0.58;Col5a1|0.59;Slc25a23|0.59;P4ha1|0.59;Ehbp1|0.6;Mtnd4|0.6;Atp5l|0.6;Mtatp8|0.6;Tbc1d17|0.62;Eno2|0.62;Cep135|0.6…
intracellular organelle	GO:0043229	1.95e-91	780	Cyp2c29|0.26;Ttc23l|0.27;Cep164|0.31;Plin4|0.32;Btbd16|0.33;Cytip|0.34;Rab40b|0.37;Etfdh|0.37;Vezt|0.37;Exph5|0.37;Gapdhs|0.42;Htatip2|0.42;Mapk3|0.43;Slc14a1|0.43;Ssh3|0.48;S100a4|0.51;Lypla1|0.56;Wfs1|0.56;Cd68|0.56;P4ha2|0.57;Plod1|0.57;Agpat4|0.58;Serpine1|0.58;Slc25a23|0.59;P4ha1|0.59;Mtnd4|0.6;Atp5l|0.6;Mtatp8|0.6;Tbc1d17|0.62;Cep135|0.62;Xdh|0.63;Slc1a4|0.63;Maoa|0.64;Nucb2|0.64;Ebp|0.64;T…
intracellular membrane-bounded organelle	GO:0043231	5.19e-88	727	Cyp2c29|0.26;Cep164|0.31;Plin4|0.32;Btbd16|0.33;Cytip|0.34;Rab40b|0.37;Etfdh|0.37;Vezt|0.37;Exph5|0.37;Gapdhs|0.42;Htatip2|0.42;Mapk3|0.43;Slc14a1|0.43;Ssh3|0.48;S100a4|0.51;Lypla1|0.56;Wfs1|0.56;Cd68|0.56;P4ha2|0.57;Plod1|0.57;Agpat4|0.58;Serpine1|0.58;Slc25a23|0.59;P4ha1|0.59;Mtnd4|0.6;Atp5l|0.6;Mtatp8|0.6;Tbc1d17|0.62;Xdh|0.63;Slc1a4|0.63;Maoa|0.64;Nucb2|0.64;Ebp|0.64;Tgfb1|0.65;Prkca|0.65;Nco…
cytosol	GO:0005829	2.27e-87	332	Plin4|0.32;Cytip|0.34;Gucy2f|0.37;Vezt|0.37;Htatip2|0.42;Mapk3|0.43;Lypla1|0.56;P4ha2|0.57;Ehbp1|0.6;Ric8a|0.6;Tbc1d17|0.62;Eno2|0.62;Xdh|0.63;Prkca|0.65;Anxa11|0.67;Endog|0.68;Stxbp1|0.7;Dock6|0.7;Golph3l|0.71;Rras|0.71;Kank4|0.71;Dis3|0.72;Ogt|0.72;Nr3c1|0.72;Tgm2|0.72;Mapk11|0.73;Dpysl2|0.73;Amfr|0.73;Pgm1|0.74;Pam|0.75;Gvin1|0.75;Arhgap18|0.75;Afdn|0.75;Anxa5|0.75;Lrp1|0.75;Cbr3|0.75;Ampd2|0.…
cytoplasmic part	GO:0044444	3.22e-85	599	Cyp2c29|0.26;Cep164|0.31;Plin4|0.32;Cytip|0.34;Rab40b|0.37;Etfdh|0.37;Gucy2f|0.37;Vezt|0.37;Exph5|0.37;Htatip2|0.42;Mapk3|0.43;S100a4|0.51;Lypla1|0.56;Wfs1|0.56;Cd68|0.56;P4ha2|0.57;Plod1|0.57;Agpat4|0.58;Serpine1|0.58;Slc25a23|0.59;P4ha1|0.59;Ehbp1|0.6;Mtnd4|0.6;Atp5l|0.6;Ric8a|0.6;Mtatp8|0.6;Tbc1d17|0.62;Eno2|0.62;Cep135|0.62;Xdh|0.63;Slc1a4|0.63;Maoa|0.64;Nucb2|0.64;Ebp|0.64;Tgfb1|0.65;Prkca|0…
ribonucleoprotein complex	GO:1990904	3.41e-74	158	U2af2|0.71;Canx|0.73;Lgals3|0.77;Snrnp40|0.8;Hnrnpm|0.8;Top2b|0.82;Mapt|0.83;Eif4e|1.2;Top1|1.2;Mphosph10|1.2;Rbm28|1.2;Rps18|1.2;Rpl18|1.2;Rbm25|1.2;Nol6|1.2;Hnrnpab|1.2;Ythdf2|1.21;Nvl|1.21;Rplp0|1.21;Wdr3|1.21;Rpl10a|1.21;Rrs1|1.21;Upf1|1.21;Cactin|1.22;Eif4b|1.22;Srek1|1.22;Kpna2|1.22;Lsm8|1.22;Snrpg|1.22;Rpl8|1.22;Ftsj3|1.22;Rplp2|1.22;Zmat2|1.22;Luc7l3|1.22;Top2a|1.23;Raly|1.23;Rps19|1.23;R…
organelle lumen	GO:0043233	3.62e-65	386	Cep164|0.31;Cytip|0.34;Etfdh|0.37;Vezt|0.37;Mapk3|0.43;Slc14a1|0.43;P4ha2|0.57;P4ha1|0.59;Ncor2|0.65;Anxa11|0.67;Vwa5a|0.68;Cs|0.68;Neo1|0.69;Smad2|0.69;Pdia4|0.7;Stxbp1|0.7;Acsl5|0.7;Igf2r|0.7;Ccnk|0.7;Ndrg2|0.7;Abt1|0.71;U2af2|0.71;Dis3|0.72;Ogt|0.72;Cox6b1|0.72;Nr3c1|0.72;Hnrnph3|0.73;Mapk11|0.73;Pdia3|0.73;Nradd|0.75;Arhgap18|0.75;Afdn|0.75;Lrp1|0.75;Cbr3|0.75;Erp29|0.75;Cdc27|0.75;Parp3|0.76…
membrane-enclosed lumen	GO:0031974	8.44e-65	386	Cep164|0.31;Cytip|0.34;Etfdh|0.37;Vezt|0.37;Mapk3|0.43;Slc14a1|0.43;P4ha2|0.57;P4ha1|0.59;Ncor2|0.65;Anxa11|0.67;Vwa5a|0.68;Cs|0.68;Neo1|0.69;Smad2|0.69;Pdia4|0.7;Stxbp1|0.7;Acsl5|0.7;Igf2r|0.7;Ccnk|0.7;Ndrg2|0.7;Abt1|0.71;U2af2|0.71;Dis3|0.72;Ogt|0.72;Cox6b1|0.72;Nr3c1|0.72;Hnrnph3|0.73;Mapk11|0.73;Pdia3|0.73;Nradd|0.75;Arhgap18|0.75;Afdn|0.75;Lrp1|0.75;Cbr3|0.75;Erp29|0.75;Cdc27|0.75;Parp3|0.76…
intracellular organelle lumen	GO:0070013	2.37e-64	384	Cep164|0.31;Cytip|0.34;Etfdh|0.37;Vezt|0.37;Mapk3|0.43;Slc14a1|0.43;P4ha2|0.57;P4ha1|0.59;Ncor2|0.65;Anxa11|0.67;Vwa5a|0.68;Cs|0.68;Neo1|0.69;Smad2|0.69;Pdia4|0.7;Stxbp1|0.7;Acsl5|0.7;Igf2r|0.7;Ccnk|0.7;Ndrg2|0.7;Abt1|0.71;U2af2|0.71;Dis3|0.72;Ogt|0.72;Cox6b1|0.72;Nr3c1|0.72;Hnrnph3|0.73;Mapk11|0.73;Pdia3|0.73;Nradd|0.75;Arhgap18|0.75;Afdn|0.75;Lrp1|0.75;Cbr3|0.75;Erp29|0.75;Cdc27|0.75;Parp3|0.76…
intracellular ribonucleoprotein complex	GO:0030529	6.8e-64	162	U2af2|0.71;Canx|0.73;Lgals3|0.77;Snrnp40|0.8;Hnrnpm|0.8;Mapt|0.83;Eif4e|1.2;Top1|1.2;Mphosph10|1.2;Rbm28|1.2;Rps18|1.2;Rpl18|1.2;Rbm25|1.2;Nol6|1.2;Hnrnpab|1.2;Ythdf2|1.21;Nvl|1.21;Rplp0|1.21;Wdr3|1.21;Rpl10a|1.21;Eif3c|1.21;Rrs1|1.21;Upf1|1.21;Cactin|1.22;Eif4b|1.22;Srek1|1.22;Kpna2|1.22;Lsm8|1.22;Snrpg|1.22;Rpl8|1.22;Ftsj3|1.22;Rplp2|1.22;Zmat2|1.22;Luc7l3|1.22;Raly|1.23;Rps19|1.23;Rpl5|1.23;Rp…
nuclear part	GO:0044428	3.19e-57	382	Cep164|0.31;Cytip|0.34;Rab40b|0.37;Vezt|0.37;Htatip2|0.42;Mapk3|0.43;Slc14a1|0.43;P4ha2|0.57;Nucb2|0.64;Ebp|0.64;Ncor2|0.65;Agpat3|0.66;Anxa11|0.67;Vwa5a|0.68;Neo1|0.69;Smad2|0.69;Stxbp1|0.7;Acsl5|0.7;Igf2r|0.7;Ccnk|0.7;Ndrg2|0.7;Abt1|0.71;U2af2|0.71;Dis3|0.72;Ogt|0.72;Aqp1|0.72;Nr3c1|0.72;Hnrnph3|0.73;Mapk11|0.73;Nradd|0.75;Arhgap18|0.75;Afdn|0.75;Lrp1|0.75;Cbr3|0.75;Cdc27|0.75;Parp3|0.76;Ptk2|0…
macromolecular complex	GO:0032991	2.25e-56	463	Cep164|0.31;Btbd16|0.33;Col11a1|0.35;Etfdh|0.37;Gucy2f|0.37;Vezt|0.37;Mapk3|0.43;Wfs1|0.56;P4ha2|0.57;Plod1|0.57;Col5a1|0.59;P4ha1|0.59;Mtnd4|0.6;Atp5l|0.6;Mtatp8|0.6;Eno2|0.62;Slc1a4|0.63;Prkca|0.65;Ncor2|0.65;Hspb1|0.66;H2-Q10|0.67;Tnxb|0.67;Neo1|0.69;Smad2|0.69;Stt3b|0.69;Pdia4|0.7;Krt1|0.7;Ndufa3|0.7;Stxbp1|0.7;Igf2r|0.7;Ccnk|0.7;Abt1|0.71;U2af2|0.71;Pcyox1|0.72;Dis3|0.72;Ogt|0.72;Nr3c1|0.72;…
cell part	GO:0044464	1e-54	875	Cyp2c29|0.26;Ttc23l|0.27;Plxnb2|0.29;Cep164|0.31;Plin4|0.32;Btbd16|0.33;Cytip|0.34;Rab40b|0.37;Etfdh|0.37;Gucy2f|0.37;Vezt|0.37;Exph5|0.37;Sdk1|0.41;Gapdhs|0.42;Htatip2|0.42;Mapk3|0.43;Diras2|0.43;Slc14a1|0.43;Rasal2|0.47;Ssh3|0.48;S100a4|0.51;Pcdhb10|0.53;Lypla1|0.56;Wfs1|0.56;Cd68|0.56;P4ha2|0.57;Plod1|0.57;Agpat4|0.58;Serpine1|0.58;Slc25a23|0.59;P4ha1|0.59;Ehbp1|0.6;Mtnd4|0.6;Atp5l|0.6;Ric8a|0…
nucleus	GO:0005634	1.07e-54	517	Cep164|0.31;Btbd16|0.33;Cytip|0.34;Rab40b|0.37;Vezt|0.37;Gapdhs|0.42;Htatip2|0.42;Mapk3|0.43;Slc14a1|0.43;Ssh3|0.48;S100a4|0.51;P4ha2|0.57;Nucb2|0.64;Ebp|0.64;Tgfb1|0.65;Prkca|0.65;Ncor2|0.65;Hspb1|0.66;Agpat3|0.66;Anxa11|0.67;Vwa5a|0.68;Endog|0.68;Cs|0.68;Neo1|0.69;Nucb1|0.69;Smad2|0.69;Krt1|0.7;Stxbp1|0.7;Acsl5|0.7;Igf2r|0.7;Ccnk|0.7;Ndrg2|0.7;Abt1|0.71;Tmem38b|0.71;U2af2|0.71;Dis3|0.72;Ogt|0.7…
cytosolic ribosome	GO:0022626	1.09e-54	62	Rps18|1.2;Rpl18|1.2;Rplp0|1.21;Rpl10a|1.21;Rpl8|1.22;Rplp2|1.22;Rps19|1.23;Rpl5|1.23;Rps13|1.23;Rpsa|1.23;Rpl13a|1.23;Rpl14|1.24;Rps4x|1.24;Rpl19|1.25;Rpl23|1.26;Rpl3|1.26;Rps24|1.27;Rpl15|1.27;Snu13|1.28;Rps14|1.29;Rpl27|1.29;Rpl31|1.29;Rps16|1.29;Rps8|1.29;Rpl24|1.3;Rps3a|1.3;Rpl37|1.3;Rpl13|1.3;Rps15a|1.3;Rps23|1.31;Rps25|1.32;Rps27|1.32;Rpl11|1.33;Rps17|1.33;Rpl28|1.34;Rps5|1.35;Rps9|1.36;Rpl…
nuclear lumen	GO:0031981	3.05e-53	346	Cep164|0.31;Cytip|0.34;Vezt|0.37;Mapk3|0.43;Slc14a1|0.43;P4ha2|0.57;Ncor2|0.65;Anxa11|0.67;Vwa5a|0.68;Neo1|0.69;Smad2|0.69;Stxbp1|0.7;Acsl5|0.7;Ccnk|0.7;Ndrg2|0.7;Abt1|0.71;U2af2|0.71;Dis3|0.72;Ogt|0.72;Nr3c1|0.72;Hnrnph3|0.73;Mapk11|0.73;Arhgap18|0.75;Afdn|0.75;Lrp1|0.75;Cbr3|0.75;Cdc27|0.75;Parp3|0.76;Ptk2|0.76;Osbp|0.76;Oat|0.76;Map2|0.76;Tcf12|0.77;Pelp1|0.77;Pds5b|0.77;Kmt2a|0.77;Yipf5|0.77;…
cell	GO:0005623	5.79e-53	875	Cyp2c29|0.26;Ttc23l|0.27;Plxnb2|0.29;Cep164|0.31;Plin4|0.32;Btbd16|0.33;Cytip|0.34;Rab40b|0.37;Etfdh|0.37;Gucy2f|0.37;Vezt|0.37;Exph5|0.37;Sdk1|0.41;Gapdhs|0.42;Htatip2|0.42;Mapk3|0.43;Diras2|0.43;Slc14a1|0.43;Rasal2|0.47;Ssh3|0.48;S100a4|0.51;Pcdhb10|0.53;Lypla1|0.56;Wfs1|0.56;Cd68|0.56;P4ha2|0.57;Plod1|0.57;Agpat4|0.58;Serpine1|0.58;Slc25a23|0.59;P4ha1|0.59;Ehbp1|0.6;Mtnd4|0.6;Atp5l|0.6;Ric8a|0…
intracellular non-membrane-bounded organelle	GO:0043232	1.04e-51	370	Ttc23l|0.27;Cep164|0.31;Plin4|0.32;Mapk3|0.43;Slc14a1|0.43;Ssh3|0.48;Cep135|0.62;Slc1a4|0.63;Ncor2|0.65;Hspb1|0.66;Anxa11|0.67;Psd3|0.69;Nucb1|0.69;Smad2|0.69;Nsdhl|0.69;Krt1|0.7;Stxbp1|0.7;Mettl7a1|0.7;Acsl5|0.7;Ndrg2|0.7;Abt1|0.71;Kank4|0.71;Dis3|0.72;Ogt|0.72;Nr3c1|0.72;Canx|0.73;Coro1c|0.73;Dpysl2|0.73;Pgm1|0.74;Anxa5|0.75;Sept11|0.75;Lrp1|0.75;Cdc27|0.75;Parp3|0.76;Ptk2|0.76;Osbp|0.76;Map2|0…
non-membrane-bounded organelle	GO:0043228	1.04e-51	370	Ttc23l|0.27;Cep164|0.31;Plin4|0.32;Mapk3|0.43;Slc14a1|0.43;Ssh3|0.48;Cep135|0.62;Slc1a4|0.63;Ncor2|0.65;Hspb1|0.66;Anxa11|0.67;Psd3|0.69;Nucb1|0.69;Smad2|0.69;Nsdhl|0.69;Krt1|0.7;Stxbp1|0.7;Mettl7a1|0.7;Acsl5|0.7;Ndrg2|0.7;Abt1|0.71;Kank4|0.71;Dis3|0.72;Ogt|0.72;Nr3c1|0.72;Canx|0.73;Coro1c|0.73;Dpysl2|0.73;Pgm1|0.74;Anxa5|0.75;Sept11|0.75;Lrp1|0.75;Cdc27|0.75;Parp3|0.76;Ptk2|0.76;Osbp|0.76;Map2|0…
extracellular membrane-bounded organelle	GO:0065010	1.91e-49	245	Plxnb2|0.29;Sdk1|0.41;Mapk3|0.43;S100a4|0.51;Lypla1|0.56;Plod1|0.57;Serpine1|0.58;Col5a1|0.59;Eno2|0.62;Slc1a4|0.63;Nucb2|0.64;Prkca|0.65;Vat1|0.66;Hspb1|0.66;H2-Q10|0.67;Anxa11|0.67;Tnxb|0.67;Cs|0.68;Serpinb1a|0.68;Nucb1|0.69;Krt1|0.7;Stxbp1|0.7;Mettl7a1|0.7;Igf2r|0.7;Ndrg2|0.7;Rras|0.71;Pcyox1|0.72;Pygl|0.72;Galk1|0.72;Lgmn|0.72;Aqp1|0.72;Lancl1|0.72;Tgm2|0.72;Hpcal1|0.73;Hoga1|0.73;Canx|0.73;P…
extracellular vesicle	GO:1903561	3.47e-49	250	Plxnb2|0.29;Sdk1|0.41;Mapk3|0.43;S100a4|0.51;Lypla1|0.56;Plod1|0.57;Serpine1|0.58;Col5a1|0.59;Atp5l|0.6;Eno2|0.62;Slc1a4|0.63;Nucb2|0.64;Prkca|0.65;Vat1|0.66;Hspb1|0.66;H2-Q10|0.67;Anxa11|0.67;Tnxb|0.67;Cs|0.68;Serpinb1a|0.68;Nucb1|0.69;Krt1|0.7;Stxbp1|0.7;Mettl7a1|0.7;Igf2r|0.7;Ndrg2|0.7;Rras|0.71;Pcyox1|0.72;Pygl|0.72;Galk1|0.72;Lgmn|0.72;Aqp1|0.72;Lancl1|0.72;Tgm2|0.72;Hpcal1|0.73;Hoga1|0.73;C…
extracellular exosome	GO:0070062	3.9e-49	249	Plxnb2|0.29;Sdk1|0.41;Mapk3|0.43;S100a4|0.51;Lypla1|0.56;Plod1|0.57;Serpine1|0.58;Col5a1|0.59;Atp5l|0.6;Eno2|0.62;Slc1a4|0.63;Nucb2|0.64;Prkca|0.65;Vat1|0.66;Hspb1|0.66;H2-Q10|0.67;Anxa11|0.67;Tnxb|0.67;Cs|0.68;Serpinb1a|0.68;Nucb1|0.69;Krt1|0.7;Stxbp1|0.7;Mettl7a1|0.7;Igf2r|0.7;Ndrg2|0.7;Rras|0.71;Pcyox1|0.72;Pygl|0.72;Galk1|0.72;Lgmn|0.72;Aqp1|0.72;Lancl1|0.72;Tgm2|0.72;Hpcal1|0.73;Hoga1|0.73;C…
extracellular organelle	GO:0043230	6.74e-49	250	Plxnb2|0.29;Sdk1|0.41;Mapk3|0.43;S100a4|0.51;Lypla1|0.56;Plod1|0.57;Serpine1|0.58;Col5a1|0.59;Atp5l|0.6;Eno2|0.62;Slc1a4|0.63;Nucb2|0.64;Prkca|0.65;Vat1|0.66;Hspb1|0.66;H2-Q10|0.67;Anxa11|0.67;Tnxb|0.67;Cs|0.68;Serpinb1a|0.68;Nucb1|0.69;Krt1|0.7;Stxbp1|0.7;Mettl7a1|0.7;Igf2r|0.7;Ndrg2|0.7;Rras|0.71;Pcyox1|0.72;Pygl|0.72;Galk1|0.72;Lgmn|0.72;Aqp1|0.72;Lancl1|0.72;Tgm2|0.72;Hpcal1|0.73;Hoga1|0.73;C…
vesicle	GO:0031982	1.36e-47	313	Plxnb2|0.29;Cytip|0.34;Rab40b|0.37;Vezt|0.37;Exph5|0.37;Sdk1|0.41;Mapk3|0.43;S100a4|0.51;Lypla1|0.56;Cd68|0.56;Plod1|0.57;Serpine1|0.58;Col5a1|0.59;Ehbp1|0.6;Atp5l|0.6;Tbc1d17|0.62;Eno2|0.62;Slc1a4|0.63;Nucb2|0.64;Ebp|0.64;Tgfb1|0.65;Prkca|0.65;Vat1|0.66;Hspb1|0.66;H2-Q10|0.67;Anxa11|0.67;Tnxb|0.67;Cs|0.68;Serpinb1a|0.68;Neo1|0.69;Nucb1|0.69;Pdia4|0.7;Krt1|0.7;Stxbp1|0.7;Mettl7a1|0.7;Igf2r|0.7;Nd…
membrane-bounded vesicle	GO:0031988	5.28e-47	278	Plxnb2|0.29;Rab40b|0.37;Vezt|0.37;Sdk1|0.41;Mapk3|0.43;S100a4|0.51;Lypla1|0.56;Plod1|0.57;Serpine1|0.58;Col5a1|0.59;Eno2|0.62;Slc1a4|0.63;Nucb2|0.64;Tgfb1|0.65;Prkca|0.65;Vat1|0.66;Hspb1|0.66;H2-Q10|0.67;Anxa11|0.67;Tnxb|0.67;Cs|0.68;Serpinb1a|0.68;Nucb1|0.69;Pdia4|0.7;Krt1|0.7;Stxbp1|0.7;Mettl7a1|0.7;Igf2r|0.7;Ndrg2|0.7;Rras|0.71;Pcyox1|0.72;Pygl|0.72;Galk1|0.72;Ogt|0.72;Lgmn|0.72;Rab31|0.72;Aqp…
nucleolus	GO:0005730	6.51e-44	146	Slc14a1|0.43;Acsl5|0.7;Abt1|0.71;Dis3|0.72;Lrp1|0.75;Parp3|0.76;Ptk2|0.76;Osbp|0.76;Map2|0.76;Pelp1|0.77;Mtdh|0.77;Rbpj|0.8;Parp2|0.8;Brd4|0.8;Dnajb1|0.82;Acox1|0.82;Polr2l|0.82;Top2b|0.82;Blm|0.82;Mtx2|0.82;Rfx6|0.83;Eif4a2|0.83;Hmox1|1.2;Top1|1.2;Zfx|1.2;Mphosph10|1.2;Rbm28|1.2;Rpl18|1.2;Nol6|1.2;Prkrip1|1.21;Anp32b|1.21;Nvl|1.21;Riox2|1.21;Wdr3|1.21;Rpl10a|1.21;Hirip3|1.21;Rrs1|1.21;Ston2|1.21…
cytosolic part	GO:0044445	1.22e-43	76	Gucy2f|0.37;Eno2|0.62;Amfr|0.73;Narfl|0.8;Washc4|0.8;Casp12|0.81;Dnajb1|0.82;Fyco1|0.83;Rps18|1.2;Rpl18|1.2;Rplp0|1.21;Rpl10a|1.21;Rpl8|1.22;Mms19|1.22;Rplp2|1.22;Rps19|1.23;Rpl5|1.23;Rps13|1.23;Rpsa|1.23;Rrm2|1.23;Rpl13a|1.23;Rpl14|1.24;Rps4x|1.24;Rpl19|1.25;Aim2|1.26;Rpl23|1.26;Rpl3|1.26;Rps24|1.27;Rpl15|1.27;Snu13|1.28;Rps14|1.29;Rpl27|1.29;Rpl31|1.29;Rps16|1.29;Rps8|1.29;Rpl24|1.3;Rps3a|1.3;R…
ribosomal subunit	GO:0044391	2.77e-42	65	Rps18|1.2;Rpl18|1.2;Rplp0|1.21;Rpl10a|1.21;Rpl8|1.22;Rplp2|1.22;Rps19|1.23;Rpl5|1.23;Rps13|1.23;Rpsa|1.23;Rpl13a|1.23;Rpl14|1.24;Rps4x|1.24;Rpl19|1.25;Rpl23|1.26;Rpl3|1.26;Rps24|1.27;Rpl15|1.27;Snu13|1.28;Rps14|1.29;Rpl27|1.29;Rpl31|1.29;Rps16|1.29;Rps8|1.29;Rpl24|1.3;Mrps18b|1.3;Rps3a|1.3;Rpl37|1.3;Rpl13|1.3;Rps15a|1.3;Rps23|1.31;Rps25|1.32;Rps27|1.32;Mrpl18|1.32;Rpl11|1.33;Rps17|1.33;Rpl28|1.34…
extracellular region part	GO:0044421	8.39e-36	289	Plxnb2|0.29;Cep164|0.31;Col11a1|0.35;Sdk1|0.41;Mapk3|0.43;S100a4|0.51;Lypla1|0.56;Plod1|0.57;Serpine1|0.58;Col5a1|0.59;Atp5l|0.6;Eno2|0.62;Xdh|0.63;Slc1a4|0.63;Nucb2|0.64;Tgfb1|0.65;Prkca|0.65;Vat1|0.66;Hspb1|0.66;H2-Q10|0.67;Anxa11|0.67;Tnxb|0.67;Cs|0.68;Serpinb1a|0.68;Nucb1|0.69;Pdia4|0.7;Krt1|0.7;Sema3a|0.7;Stxbp1|0.7;Mettl7a1|0.7;Igf2r|0.7;Ndrg2|0.7;Rras|0.71;Pcyox1|0.72;Pygl|0.72;Galk1|0.72;…
ribosome	GO:0005840	1.79e-34	72	Canx|0.73;Rps18|1.2;Rpl18|1.2;Rplp0|1.21;Rpl10a|1.21;Rpl8|1.22;Rplp2|1.22;Rps19|1.23;Rpl5|1.23;Rps13|1.23;Rpsa|1.23;Rpl13a|1.23;Rpl14|1.24;Rps4x|1.24;Rpl19|1.25;Rpl23|1.26;Rpl3|1.26;Rps24|1.27;Rpl15|1.27;Snu13|1.28;Rps14|1.29;Rpl27|1.29;Eif2s1|1.29;Rpl31|1.29;Rps16|1.29;Rps8|1.29;Rpl24|1.3;Mrps18b|1.3;Rps3a|1.3;Rpl37|1.3;Rpl13|1.3;Rps15a|1.3;Nck1|1.31;Rps23|1.31;Rps25|1.32;Rps27|1.32;Mrpl18|1.32;…
cytosolic large ribosomal subunit	GO:0022625	1.3e-33	36	Rpl18|1.2;Rplp0|1.21;Rpl10a|1.21;Rpl8|1.22;Rplp2|1.22;Rpl5|1.23;Rpl13a|1.23;Rpl14|1.24;Rpl19|1.25;Rpl23|1.26;Rpl3|1.26;Rpl15|1.27;Snu13|1.28;Rpl27|1.29;Rpl31|1.29;Rpl24|1.3;Rpl37|1.3;Rpl13|1.3;Rpl11|1.33;Rpl28|1.34;Rpl26|1.37;Rpl27a|1.37;Rpl10|1.38;Rpl34|1.38;Rpl9|1.38;Rpl35|1.39;Rpl4|1.39;Rpl30|1.4;Rpl36a|1.43;Rpl6|1.43;Rpl21|1.43;Surf6|1.44;Rpl18a|1.51;Rpl12|1.52;Rsl1d1|1.58;Rsl24d1|1.91
nucleoplasm	GO:0005654	7.21e-29	248	Cep164|0.31;Cytip|0.34;Vezt|0.37;Mapk3|0.43;P4ha2|0.57;Ncor2|0.65;Anxa11|0.67;Vwa5a|0.68;Neo1|0.69;Stxbp1|0.7;Ccnk|0.7;Ndrg2|0.7;U2af2|0.71;Dis3|0.72;Ogt|0.72;Nr3c1|0.72;Hnrnph3|0.73;Mapk11|0.73;Arhgap18|0.75;Afdn|0.75;Cbr3|0.75;Cdc27|0.75;Ptk2|0.76;Osbp|0.76;Oat|0.76;Tcf12|0.77;Pelp1|0.77;Pds5b|0.77;Kmt2a|0.77;Yipf5|0.77;Coasy|0.77;Mtdh|0.77;Syvn1|0.78;Sdhb|0.79;Papola|0.79;Gga1|0.79;Stk39|0.79;…
extracellular region	GO:0005576	2.28e-26	291	Plxnb2|0.29;Cep164|0.31;Col11a1|0.35;Sdk1|0.41;Mapk3|0.43;S100a4|0.51;Lypla1|0.56;Plod1|0.57;Serpine1|0.58;Col5a1|0.59;Atp5l|0.6;Eno2|0.62;Xdh|0.63;Slc1a4|0.63;Nucb2|0.64;Tgfb1|0.65;Prkca|0.65;Vat1|0.66;Hspb1|0.66;H2-Q10|0.67;Anxa11|0.67;Tnxb|0.67;Cs|0.68;Serpinb1a|0.68;Nucb1|0.69;Pdia4|0.7;Krt1|0.7;Sema3a|0.7;Stxbp1|0.7;Mettl7a1|0.7;Igf2r|0.7;Ndrg2|0.7;Rras|0.71;Pcyox1|0.72;Pygl|0.72;Galk1|0.72;…
large ribosomal subunit	GO:0015934	2.71e-26	39	Rpl18|1.2;Rplp0|1.21;Rpl10a|1.21;Rpl8|1.22;Rplp2|1.22;Rpl5|1.23;Rpl13a|1.23;Rpl14|1.24;Rpl19|1.25;Rpl23|1.26;Rpl3|1.26;Rpl15|1.27;Snu13|1.28;Rpl27|1.29;Rpl31|1.29;Rpl24|1.3;Rpl37|1.3;Rpl13|1.3;Mrpl18|1.32;Rpl11|1.33;Rpl28|1.34;Rpl26|1.37;Rpl27a|1.37;Rpl10|1.38;Rpl34|1.38;Rpl9|1.38;Rpl35|1.39;Rpl4|1.39;Rpl30|1.4;Rpl36a|1.43;Rpl6|1.43;Rpl21|1.43;Surf6|1.44;Rpl18a|1.51;Rpl12|1.52;Npm1|1.57;Rsl1d1|1.…
focal adhesion	GO:0005925	5.14e-26	75	Mapk3|0.43;Hspb1|0.66;Igf2r|0.7;Rras|0.71;Tgm2|0.72;Pdia3|0.73;Coro1c|0.73;Anxa5|0.75;Lrp1|0.75;Anxa6|0.76;Ptk2|0.76;Cspg4|0.76;Zyx|0.77;Pdlim1|0.77;Flot2|0.78;Cap1|0.78;Flot1|0.79;Capn1|0.8;Hspa5|0.8;Nckap1|0.81;Cat|0.81;Myh9|0.82;Clasp1|0.82;Ppfibp1|0.83;Atp6v0a2|0.83;Palld|0.83;Map2k1|0.83;Lap3|0.83;Ctnna1|0.83;Rps18|1.2;Rpl18|1.2;Rplp0|1.21;Rpl10a|1.21;Cttn|1.22;Dnm2|1.22;Csrp2|1.22;Rpl8|1.22…
cell-substrate adherens junction	GO:0005924	8.95e-26	75	Mapk3|0.43;Hspb1|0.66;Igf2r|0.7;Rras|0.71;Tgm2|0.72;Pdia3|0.73;Coro1c|0.73;Anxa5|0.75;Lrp1|0.75;Anxa6|0.76;Ptk2|0.76;Cspg4|0.76;Zyx|0.77;Pdlim1|0.77;Flot2|0.78;Cap1|0.78;Flot1|0.79;Capn1|0.8;Hspa5|0.8;Nckap1|0.81;Cat|0.81;Myh9|0.82;Clasp1|0.82;Ppfibp1|0.83;Atp6v0a2|0.83;Palld|0.83;Map2k1|0.83;Lap3|0.83;Ctnna1|0.83;Rps18|1.2;Rpl18|1.2;Rplp0|1.21;Rpl10a|1.21;Cttn|1.22;Dnm2|1.22;Csrp2|1.22;Rpl8|1.22…
cell-substrate junction	GO:0030055	3.23e-25	75	Mapk3|0.43;Hspb1|0.66;Igf2r|0.7;Rras|0.71;Tgm2|0.72;Pdia3|0.73;Coro1c|0.73;Anxa5|0.75;Lrp1|0.75;Anxa6|0.76;Ptk2|0.76;Cspg4|0.76;Zyx|0.77;Pdlim1|0.77;Flot2|0.78;Cap1|0.78;Flot1|0.79;Capn1|0.8;Hspa5|0.8;Nckap1|0.81;Cat|0.81;Myh9|0.82;Clasp1|0.82;Ppfibp1|0.83;Atp6v0a2|0.83;Palld|0.83;Map2k1|0.83;Lap3|0.83;Ctnna1|0.83;Rps18|1.2;Rpl18|1.2;Rplp0|1.21;Rpl10a|1.21;Cttn|1.22;Dnm2|1.22;Csrp2|1.22;Rpl8|1.22…
anchoring junction	GO:0070161	3.54e-24	84	Vezt|0.37;Mapk3|0.43;Hspb1|0.66;Igf2r|0.7;Rras|0.71;Tgm2|0.72;Pdia3|0.73;Coro1c|0.73;Afdn|0.75;Anxa5|0.75;Lrp1|0.75;Anxa6|0.76;Ptk2|0.76;Cspg4|0.76;Zyx|0.77;Pdlim1|0.77;Flot2|0.78;Cap1|0.78;Flot1|0.79;Capn1|0.8;Hspa5|0.8;Nckap1|0.81;Cat|0.81;Myh9|0.82;Clasp1|0.82;Ppfibp1|0.83;Atp6v0a2|0.83;Palld|0.83;Map2k1|0.83;Lap3|0.83;Ctnna1|0.83;Rps18|1.2;Rpl18|1.2;Dsc3|1.21;Rplp0|1.21;Rpl10a|1.21;Dsp|1.21;C…
protein complex	GO:0043234	6.18e-24	337	Cep164|0.31;Btbd16|0.33;Col11a1|0.35;Etfdh|0.37;Gucy2f|0.37;Vezt|0.37;Mapk3|0.43;Wfs1|0.56;P4ha2|0.57;Plod1|0.57;Col5a1|0.59;P4ha1|0.59;Mtnd4|0.6;Atp5l|0.6;Mtatp8|0.6;Eno2|0.62;Slc1a4|0.63;Prkca|0.65;Ncor2|0.65;Hspb1|0.66;H2-Q10|0.67;Tnxb|0.67;Neo1|0.69;Smad2|0.69;Stt3b|0.69;Pdia4|0.7;Krt1|0.7;Ndufa3|0.7;Stxbp1|0.7;Igf2r|0.7;Ccnk|0.7;Abt1|0.71;U2af2|0.71;Dis3|0.72;Ogt|0.72;Nr3c1|0.72;Canx|0.73;Pd…
adherens junction	GO:0005912	9.88e-24	82	Vezt|0.37;Mapk3|0.43;Hspb1|0.66;Igf2r|0.7;Rras|0.71;Tgm2|0.72;Pdia3|0.73;Coro1c|0.73;Afdn|0.75;Anxa5|0.75;Lrp1|0.75;Anxa6|0.76;Ptk2|0.76;Cspg4|0.76;Zyx|0.77;Pdlim1|0.77;Flot2|0.78;Cap1|0.78;Flot1|0.79;Capn1|0.8;Hspa5|0.8;Nckap1|0.81;Cat|0.81;Myh9|0.82;Clasp1|0.82;Ppfibp1|0.83;Atp6v0a2|0.83;Palld|0.83;Map2k1|0.83;Lap3|0.83;Ctnna1|0.83;Rps18|1.2;Rpl18|1.2;Rplp0|1.21;Rpl10a|1.21;Dsp|1.21;Cttn|1.22;D…
cytosolic small ribosomal subunit	GO:0022627	4.77e-22	25	Rps18|1.2;Rps19|1.23;Rps13|1.23;Rpsa|1.23;Rps4x|1.24;Rps24|1.27;Rps14|1.29;Rps16|1.29;Rps8|1.29;Rps3a|1.3;Rps15a|1.3;Rps23|1.31;Rps25|1.32;Rps27|1.32;Rps17|1.33;Rps5|1.35;Rps9|1.36;Rps11|1.41;Rps6|1.41;Rps2|1.44;Rps21|1.44;Rps20|1.45;Rps28|1.46;Rps26|1.58;Hba|2.27
organelle membrane	GO:0031090	2.96e-21	188	Cyp2c29|0.26;Rab40b|0.37;Etfdh|0.37;Wfs1|0.56;Cd68|0.56;Plod1|0.57;Agpat4|0.58;Slc25a23|0.59;Mtnd4|0.6;Atp5l|0.6;Mtatp8|0.6;Maoa|0.64;Nucb2|0.64;Ebp|0.64;Prkca|0.65;Vat1|0.66;Agpat3|0.66;H2-Q10|0.67;Soat1|0.68;Nucb1|0.69;Nsdhl|0.69;Stt3b|0.69;Ndufa3|0.7;Acsl5|0.7;Igf2r|0.7;Tmem38b|0.71;Gorasp2|0.71;Golph3l|0.71;Pcyox1|0.72;Slc1a3|0.72;Rab31|0.72;Nnt|0.72;Aqp1|0.72;Cox6b1|0.72;Canx|0.73;Tram1|0.73…
mitochondrion	GO:0005739	1.29e-20	158	Etfdh|0.37;Mapk3|0.43;Lypla1|0.56;Agpat4|0.58;Slc25a23|0.59;P4ha1|0.59;Mtnd4|0.6;Atp5l|0.6;Mtatp8|0.6;Maoa|0.64;Prkca|0.65;Vat1|0.66;Endog|0.68;Cs|0.68;Ndufa3|0.7;Stxbp1|0.7;Acsl5|0.7;Slc1a3|0.72;Ogt|0.72;Nnt|0.72;Cox6b1|0.72;Nr3c1|0.72;Tgm2|0.72;Aass|0.73;Hoga1|0.73;Canx|0.73;Pdia3|0.73;Dpysl2|0.73;Mcub|0.73;Oxa1l|0.75;Anxa6|0.76;Oat|0.76;Mtco2|0.76;Tap1|0.77;Acsl1|0.77;Lgals3|0.77;Coasy|0.77;Sy…
endomembrane system	GO:0012505	4.26e-19	246	Cyp2c29|0.26;Cytip|0.34;Rab40b|0.37;Vezt|0.37;Exph5|0.37;Htatip2|0.42;Mapk3|0.43;Wfs1|0.56;Cd68|0.56;P4ha2|0.57;Plod1|0.57;Serpine1|0.58;P4ha1|0.59;Ehbp1|0.6;Tbc1d17|0.62;Xdh|0.63;Nucb2|0.64;Ebp|0.64;Tgfb1|0.65;Prkca|0.65;Agpat3|0.66;H2-Q10|0.67;Anxa11|0.67;Soat1|0.68;Neo1|0.69;Psd3|0.69;Nucb1|0.69;Nsdhl|0.69;Stt3b|0.69;Pdia4|0.7;Stxbp1|0.7;Acsl5|0.7;Igf2r|0.7;Ndrg2|0.7;Tmem38b|0.71;Gorasp2|0.71;…
Molecular function
poly(A) RNA binding	GO:0044822	5.68e-87	215	S100a4|0.51;Hspb1|0.66;H2-Q10|0.67;Anxa11|0.67;Cs|0.68;Pdia4|0.7;Stxbp1|0.7;Abt1|0.71;U2af2|0.71;Zfc3h1|0.72;Hnrnph3|0.73;Canx|0.73;Pdia3|0.73;Lrp1|0.75;Pelp1|0.77;Zyx|0.77;Lgals3|0.77;Bst2|0.77;Mtdh|0.77;Aco1|0.79;Diaph1|0.8;Snrnp40|0.8;Hnrnpm|0.8;Zfr|0.81;Ganab|0.81;Myh9|0.82;Ralyl|0.83;Zcchc6|0.83;Eif4a2|0.83;Slc25a11|0.83;Ctnna1|0.83;Srsf7|1.2;Nap1l1|1.2;Eif4e|1.2;Top1|1.2;Mphosph10|1.2;Rbm28…
RNA binding	GO:0003723	2.62e-78	267	S100a4|0.51;Hspb1|0.66;H2-Q10|0.67;Anxa11|0.67;Cs|0.68;Smad2|0.69;Pdia4|0.7;Stxbp1|0.7;Abt1|0.71;U2af2|0.71;Dis3|0.72;Zfc3h1|0.72;Hnrnph3|0.73;Canx|0.73;Pdia3|0.73;Lrp1|0.75;Pelp1|0.77;Zyx|0.77;Lgals3|0.77;Bst2|0.77;Mtdh|0.77;Synj2|0.78;Iars2|0.79;Papola|0.79;Aco1|0.79;Diaph1|0.8;Snrnp40|0.8;Hnrnpm|0.8;Zfr|0.81;Prkcsh|0.81;Eef2k|0.81;Ganab|0.81;Myh9|0.82;Smad1|0.82;Ahcyl1|0.83;Ralyl|0.83;Zcchc6|0…
protein binding	GO:0005515	8.83e-35	516	Plxnb2|0.29;Cep164|0.31;Gucy2f|0.37;Vezt|0.37;Exph5|0.37;Sdk1|0.41;Mapk3|0.43;Ssh3|0.48;S100a4|0.51;Wfs1|0.56;P4ha2|0.57;Serpine1|0.58;Col5a1|0.59;P4ha1|0.59;Ehbp1|0.6;Ric8a|0.6;Tbc1d17|0.62;Eno2|0.62;Cep135|0.62;Xdh|0.63;Maoa|0.64;Nucb2|0.64;Tgfb1|0.65;Prkca|0.65;Ncor2|0.65;Hspb1|0.66;H2-Q10|0.67;Anxa11|0.67;Tnxb|0.67;Neo1|0.69;Nucb1|0.69;Smad2|0.69;Krt1|0.7;Sema3a|0.7;Stxbp1|0.7;Igf2r|0.7;Ccnk|…
structural constituent of ribosome	GO:0003735	1.6e-29	60	Rps18|1.2;Rpl18|1.2;Rplp0|1.21;Rpl10a|1.21;Rpl8|1.22;Rplp2|1.22;Rps19|1.23;Rpl5|1.23;Rps13|1.23;Rpsa|1.23;Rpl13a|1.23;Rpl14|1.24;Rps4x|1.24;Rpl19|1.25;Rpl23|1.26;Rpl3|1.26;Rps24|1.27;Rpl15|1.27;Rps14|1.29;Rpl27|1.29;Rpl31|1.29;Rps16|1.29;Rps8|1.29;Rpl24|1.3;Mrps18b|1.3;Rps3a|1.3;Rpl37|1.3;Rpl13|1.3;Rps15a|1.3;Rps23|1.31;Rps25|1.32;Rps27|1.32;Mrpl18|1.32;Rpl11|1.33;Rps17|1.33;Rpl28|1.34;Rps5|1.35;…
binding	GO:0005488	4.62e-29	760	Cyp2c29|0.26;Plxnb2|0.29;Cep164|0.31;Col11a1|0.35;Rab40b|0.37;Etfdh|0.37;Gucy2f|0.37;Vezt|0.37;Exph5|0.37;Sdk1|0.41;Gapdhs|0.42;Htatip2|0.42;Mapk3|0.43;Diras2|0.43;Ssh3|0.48;S100a4|0.51;Pcdhb10|0.53;Wfs1|0.56;Irgq|0.57;P4ha2|0.57;Plod1|0.57;Serpine1|0.58;Col5a1|0.59;Slc25a23|0.59;P4ha1|0.59;Ehbp1|0.6;Ric8a|0.6;Tbc1d17|0.62;Eno2|0.62;Cep135|0.62;Fbxo21|0.62;Xdh|0.63;Maoa|0.64;Nucb2|0.64;Tgfb1|0.65…
nucleic acid binding	GO:0003676	2.82e-23	331	Ssh3|0.48;S100a4|0.51;Fbxo21|0.62;Nucb2|0.64;Ncor2|0.65;Hspb1|0.66;H2-Q10|0.67;Anxa11|0.67;Endog|0.68;Cs|0.68;Nucb1|0.69;Smad2|0.69;Pdia4|0.7;Stxbp1|0.7;Abt1|0.71;U2af2|0.71;Dis3|0.72;Zfc3h1|0.72;Nr3c1|0.72;Hnrnph3|0.73;Canx|0.73;Pdia3|0.73;Crip1|0.75;Lrp1|0.75;Tcf12|0.77;Pelp1|0.77;Pds5b|0.77;Kmt2a|0.77;Zyx|0.77;Lgals3|0.77;Bst2|0.77;Mtdh|0.77;Synj2|0.78;Clip1|0.78;Iars2|0.79;Papola|0.79;Rfx5|0.…
enzyme binding	GO:0019899	5.21e-22	173	Exph5|0.37;Mapk3|0.43;Wfs1|0.56;Serpine1|0.58;Tbc1d17|0.62;Eno2|0.62;Tgfb1|0.65;Prkca|0.65;Ncor2|0.65;Hspb1|0.66;Smad2|0.69;Stxbp1|0.7;Igf2r|0.7;Ccnk|0.7;U2af2|0.71;Nr3c1|0.72;Coro1c|0.73;Dpysl2|0.73;Amfr|0.73;Iqgap3|0.74;Pam|0.75;Afdn|0.75;Anxa5|0.75;Lrp1|0.75;Cdc27|0.75;Dnajc10|0.76;Ptk2|0.76;Tbc1d8b|0.76;Ubash3b|0.76;Map2|0.76;Cspg4|0.76;Optn|0.77;Ppme1|0.78;Ephx1|0.78;Flot2|0.78;Scamp3|0.78;W…
organic cyclic compound binding	GO:0097159	2.47e-21	445	Cyp2c29|0.26;Rab40b|0.37;Gucy2f|0.37;Gapdhs|0.42;Htatip2|0.42;Mapk3|0.43;Diras2|0.43;Ssh3|0.48;S100a4|0.51;Irgq|0.57;Fbxo21|0.62;Xdh|0.63;Maoa|0.64;Nucb2|0.64;Prkca|0.65;Ncor2|0.65;Hspb1|0.66;H2-Q10|0.67;Anxa11|0.67;Endog|0.68;Cs|0.68;Soat1|0.68;Nucb1|0.69;Smad2|0.69;Pdia4|0.7;Stxbp1|0.7;Acsl5|0.7;Abt1|0.71;Rras|0.71;U2af2|0.71;Pygl|0.72;Galk1|0.72;Dis3|0.72;Rab31|0.72;Nnt|0.72;Zfc3h1|0.72;Nr3c1|…
heterocyclic compound binding	GO:1901363	8.89e-21	440	Cyp2c29|0.26;Rab40b|0.37;Gucy2f|0.37;Gapdhs|0.42;Htatip2|0.42;Mapk3|0.43;Diras2|0.43;Ssh3|0.48;S100a4|0.51;Irgq|0.57;Fbxo21|0.62;Xdh|0.63;Maoa|0.64;Nucb2|0.64;Prkca|0.65;Ncor2|0.65;Hspb1|0.66;H2-Q10|0.67;Anxa11|0.67;Endog|0.68;Cs|0.68;Nucb1|0.69;Smad2|0.69;Pdia4|0.7;Stxbp1|0.7;Acsl5|0.7;Abt1|0.71;Rras|0.71;U2af2|0.71;Pygl|0.72;Galk1|0.72;Dis3|0.72;Rab31|0.72;Nnt|0.72;Zfc3h1|0.72;Nr3c1|0.72;Tgm2|0…
rRNA binding	GO:0019843	7.34e-20	27	Rps18|1.2;Rrs1|1.21;Rpl8|1.22;Rpl5|1.23;Rps13|1.23;Rps4x|1.24;Imp4|1.25;Rpl19|1.25;Rpl23|1.26;Rpl3|1.26;Ddx21|1.28;Rps14|1.29;Rpl37|1.3;Eri1|1.3;Mrpl18|1.32;Rpl11|1.33;Rps5|1.35;Rps9|1.36;Gltscr2|1.38;Rpl9|1.38;Rpl4|1.39;Rps11|1.41;Rpl6|1.43;Cirbp|1.44;Rpl12|1.52;Npm1|1.57;Ncl|1.63
structural molecule activity	GO:0005198	5.54e-15	82	Col11a1|0.35;Col5a1|0.59;Krt1|0.7;Iscu|0.78;Mbp|0.81;Snta1|0.81;Cltb|0.82;Lama1|0.83;Add3|0.83;Ctnna1|0.83;Rps18|1.2;Rpl18|1.2;Krt36|1.21;Rplp0|1.21;Rpl10a|1.21;Dsp|1.21;Rpl8|1.22;Rplp2|1.22;Rps19|1.23;Rpl5|1.23;Rps13|1.23;Rpsa|1.23;Rpl13a|1.23;Ldlrap1|1.23;Rpl14|1.24;Rps4x|1.24;Rpl19|1.25;Rpl23|1.26;Rpl3|1.26;Rps24|1.27;Rpl15|1.27;Vim|1.27;Mapk8ip1|1.29;Rps14|1.29;Rpl27|1.29;Rpl31|1.29;Rps16|1.2…
cadherin binding	GO:0045296	1.74e-14	36	Neo1|0.69;Arhgap18|0.75;Afdn|0.75;Pdlim1|0.77;Ppme1|0.78;Hspa5|0.8;Dnajb1|0.82;Chmp4b|0.82;Myh9|0.82;Wasf2|0.82;Ppfibp1|0.83;Ctnna1|0.83;Myo1b|0.83;Snx9|0.83;Serbp1|1.21;Cttn|1.22;Eef1g|1.22;Rpl14|1.24;Ndrg1|1.25;Eif5|1.26;Lrrfip1|1.27;Rpl15|1.27;Bzw2|1.27;Anln|1.29;Rpl24|1.3;Ranbp1|1.3;Nck1|1.31;S100a11|1.34;Rpl34|1.38;Eef1d|1.41;Gcn1|1.42;Txndc9|1.43;Rpl6|1.43;Rps2|1.44;Rsl1d1|1.58;Rps26|1.58
macromolecular complex binding	GO:0044877	7.94e-14	134	Prkca|0.65;Ncor2|0.65;H2-Q10|0.67;Anxa11|0.67;Tnxb|0.67;Smad2|0.69;Rras|0.71;Nr3c1|0.72;Coro1c|0.73;Dpysl2|0.73;Amfr|0.73;Oxa1l|0.75;Lrp1|0.75;Anxa6|0.76;Ptk2|0.76;Map2|0.76;Cspg4|0.76;Pelp1|0.77;Kmt2a|0.77;Lgals3|0.77;Phip|0.77;Sparc|0.77;Clip1|0.78;Clu|0.78;Uqcrfs1|0.79;Rbpj|0.8;Brd4|0.8;Hspa5|0.8;Nckap1|0.81;Bcap31|0.81;Hspa4|0.81;Strn3|0.81;Ap2b1|0.82;Top2b|0.82;Myh9|0.82;Wasf2|0.82;Clasp1|0.…
ribonucleoprotein complex binding	GO:0043021	8.63e-13	29	Oxa1l|0.75;Hspa5|0.8;Top2b|0.82;Nvl|1.21;Eif3c|1.21;Eif4b|1.22;Snrpg|1.22;Rpsa|1.23;Eif3k|1.23;Imp4|1.25;Ddx5|1.25;Snrpd2|1.25;Mtor|1.26;Eif2s1|1.29;Eri1|1.3;Eif5a|1.31;Pes1|1.31;Cpeb1|1.33;Ppih|1.34;Eif5a2|1.35;Eif1a|1.37;Rpl35|1.39;Snrpd3|1.42;Gcn1|1.42;Denr|1.42;Rps21|1.44;C1qbp|1.46;Npm1|1.57;Rbm3|2.51
cell adhesion molecule binding	GO:0050839	1.1e-11	45	Prkca|0.65;Neo1|0.69;Arhgap18|0.75;Afdn|0.75;Ptk2|0.76;Pdlim1|0.77;Ppme1|0.78;Hspa5|0.8;Dnajb1|0.82;Chmp4b|0.82;Myh9|0.82;Wasf2|0.82;Ppfibp1|0.83;Ctnna1|0.83;Myo1b|0.83;Snx9|0.83;Serbp1|1.21;Dsp|1.21;Cttn|1.22;Eef1g|1.22;Rpl14|1.24;Hmgb1|1.25;Ndrg1|1.25;Eif5|1.26;Lrrfip1|1.27;Rpl15|1.27;Bzw2|1.27;Cadm1|1.27;Anln|1.29;Rpl24|1.3;Ranbp1|1.3;Nck1|1.31;S100a11|1.34;Pvr|1.38;Rpl34|1.38;Eef1d|1.41;Gcn1|…
identical protein binding	GO:0042802	2.25e-11	120	Gucy2f|0.37;Sdk1|0.41;Mapk3|0.43;S100a4|0.51;P4ha1|0.59;Eno2|0.62;Xdh|0.63;Tgfb1|0.65;Hspb1|0.66;Smad2|0.69;Stxbp1|0.7;Igf2r|0.7;Pygl|0.72;Aqp1|0.72;Nr3c1|0.72;Hoga1|0.73;Pdia3|0.73;Dpysl2|0.73;Amfr|0.73;Pip4k2c|0.73;Oxa1l|0.75;Trpv2|0.75;Erp29|0.75;Anxa6|0.76;Tp53bp2|0.76;Ptk2|0.76;Gpd1l|0.76;Ubash3b|0.76;Oat|0.76;Tcf12|0.77;Kmt2a|0.77;Optn|0.77;Tap1|0.77;Ftl1|0.77;Bst2|0.77;Camk2g|0.77;Hacl1|0.…
mRNA binding	GO:0003729	2.33e-10	36	Aco1|0.79;Rbm25|1.2;Serbp1|1.21;Rnps1|1.21;Eef1a1|1.22;Luc7l3|1.22;Rpl5|1.23;Rps13|1.23;Rpl13a|1.23;Shmt1|1.24;Gm9242|1.24;Tsn|1.24;Ddx5|1.25;Hnrnpd|1.25;Rbm8a|1.25;Ppie|1.26;G3bp1|1.26;Dhfr|1.28;Rps14|1.29;Rps3a|1.3;Cpeb1|1.33;Srsf3|1.34;Rps5|1.35;Rpl26|1.37;Rpl35|1.39;Rpl30|1.4;Rps6|1.41;Denr|1.42;Rpl6|1.43;Cirbp|1.44;Rps2|1.44;C1qbp|1.46;Ptbp1|1.49;Rsl1d1|1.58;Rps26|1.58;Ncl|1.63
small molecule binding	GO:0036094	4.7e-09	207	Rab40b|0.37;Gucy2f|0.37;Gapdhs|0.42;Htatip2|0.42;Mapk3|0.43;Diras2|0.43;Irgq|0.57;P4ha2|0.57;Plod1|0.57;P4ha1|0.59;Xdh|0.63;Maoa|0.64;Prkca|0.65;Soat1|0.68;Acsl5|0.7;Igf2r|0.7;Abt1|0.71;Rras|0.71;U2af2|0.71;Pygl|0.72;Galk1|0.72;Slc1a3|0.72;Tnfaip6|0.72;Ogt|0.72;Rab31|0.72;Nnt|0.72;Tgm2|0.72;Hnrnph3|0.73;Mapk11|0.73;Amfr|0.73;Pip4k2c|0.73;Pam|0.75;Gvin1|0.75;Sept11|0.75;Cbr3|0.75;Plod3|0.76;Anxa6|…
organic acid binding	GO:0043177	1.38e-08	30	P4ha2|0.57;Plod1|0.57;P4ha1|0.59;Igf2r|0.7;Pygl|0.72;Slc1a3|0.72;Tnfaip6|0.72;Pam|0.75;Plod3|0.76;Adh5|0.78;P3h2|0.78;Brd4|0.8;Gfpt1|0.8;Aldh5a1|0.81;Agrn|0.82;Acox1|0.82;Cpne1|0.83;Shmt1|1.24;Nme2|1.24;Hmgb1|1.25;Pin1|1.26;Hmmr|1.28;Dhfr|1.28;Cps1|1.33;Fabp1|1.35;Fabp5|1.42;Itih4|1.43;C1qbp|1.46;Thbs1|1.67;Hba|2.27
protein kinase binding	GO:0019901	2.6e-08	60	Hspb1|0.66;Stxbp1|0.7;Ccnk|0.7;Nr3c1|0.72;Dpysl2|0.73;Pam|0.75;Anxa5|0.75;Ptk2|0.76;Map2|0.76;Cspg4|0.76;Ppme1|0.78;Stk39|0.79;Stat3|0.81;Prkcsh|0.81;Gys1|0.82;Llgl1|0.82;Top2b|0.82;Smad1|0.82;Hdac4|0.82;Prkcdbp|0.82;Akt2|0.83;Exoc2|0.83;Add3|0.83;Map2k1|0.83;Dnajc3|0.83;Mapt|0.83;Rps18|1.2;Prkrip1|1.21;Dsp|1.21;Dnm2|1.22;Eef1a1|1.22;Top2a|1.23;Rps19|1.23;Vdac1|1.24;Parn|1.24;Ppp1r12a|1.25;Kat2b|…
carboxylic acid binding	GO:0031406	4.76e-08	29	P4ha2|0.57;Plod1|0.57;P4ha1|0.59;Igf2r|0.7;Pygl|0.72;Slc1a3|0.72;Tnfaip6|0.72;Pam|0.75;Plod3|0.76;Adh5|0.78;P3h2|0.78;Brd4|0.8;Gfpt1|0.8;Aldh5a1|0.81;Agrn|0.82;Acox1|0.82;Cpne1|0.83;Shmt1|1.24;Nme2|1.24;Hmgb1|1.25;Pin1|1.26;Hmmr|1.28;Dhfr|1.28;Cps1|1.33;Fabp1|1.35;Fabp5|1.42;Itih4|1.43;C1qbp|1.46;Thbs1|1.67
mRNA 5'-UTR binding	GO:0048027	8.57e-08	9	Aco1|0.79;Rpl5|1.23;Rps13|1.23;Shmt1|1.24;Rps14|1.29;Rps3a|1.3;Rpl26|1.37;Rsl1d1|1.58;Ncl|1.63
ribosome binding	GO:0043022	1.78e-07	15	Oxa1l|0.75;Hspa5|0.8;Eif3c|1.21;Rpsa|1.23;Eif3k|1.23;Mtor|1.26;Eif2s1|1.29;Eri1|1.3;Eif5a|1.31;Cpeb1|1.33;Eif5a2|1.35;Gcn1|1.42;Denr|1.42;Rps21|1.44;C1qbp|1.46
kinase binding	GO:0019900	1.92e-07	62	Hspb1|0.66;Stxbp1|0.7;Ccnk|0.7;Nr3c1|0.72;Dpysl2|0.73;Pam|0.75;Anxa5|0.75;Ptk2|0.76;Map2|0.76;Cspg4|0.76;Ppme1|0.78;Stk39|0.79;Stat3|0.81;Prkcsh|0.81;Gys1|0.82;Llgl1|0.82;Top2b|0.82;Smad1|0.82;Hdac4|0.82;Prkcdbp|0.82;Akt2|0.83;Exoc2|0.83;Add3|0.83;Map2k1|0.83;Dnajc3|0.83;Mapt|0.83;Nap1l1|1.2;Rps18|1.2;Prkrip1|1.21;Dsp|1.21;Dnm2|1.22;Eef1a1|1.22;Top2a|1.23;Rps19|1.23;Vdac1|1.24;Parn|1.24;Ppp1r12a|…
5.8S rRNA binding	GO:1990932	3.02e-07	5	Rpl8|1.22;Rps13|1.23;Rpl19|1.25;Rps9|1.36;Rpl6|1.43
5S rRNA binding	GO:0008097	7.38e-07	7	Rrs1|1.21;Rpl5|1.23;Rpl3|1.26;Mrpl18|1.32;Rpl11|1.33;Gltscr2|1.38;Rpl4|1.39
translation factor activity, RNA binding	GO:0008135	1.68e-06	22	Eef2k|0.81;Eif4a2|0.83;Eif4e|1.2;Eif3c|1.21;Eif4b|1.22;Eef1g|1.22;Eef1a1|1.22;Eif3k|1.23;Eif5b|1.23;Eif3h|1.25;Eif1|1.26;Eif5|1.26;Eif2s1|1.29;Eif3j1|1.29;Eif5a|1.31;Eif3g|1.31;Cpeb1|1.33;Eif2s2|1.35;Eif5a2|1.35;Eif1a|1.37;Eef1d|1.41;Denr|1.42
protein homodimerization activity	GO:0042803	4.2e-06	64	Gucy2f|0.37;Eno2|0.62;Xdh|0.63;Tgfb1|0.65;Hspb1|0.66;Smad2|0.69;Pygl|0.72;Nr3c1|0.72;Hoga1|0.73;Oxa1l|0.75;Erp29|0.75;Anxa6|0.76;Gpd1l|0.76;Tcf12|0.77;Kmt2a|0.77;Tap1|0.77;Bst2|0.77;Camk2g|0.77;Sumf1|0.78;Adh5|0.78;Naga|0.78;G6pdx|0.78;Mgst1|0.8;Stat3|0.81;Mut|0.81;Cat|0.81;Tkt|0.81;Acox1|0.82;Vegfa|0.82;Chmp4b|0.82;Myh9|0.82;Blm|0.82;Smad1|0.82;Tap2|0.83;Cpne1|0.83;Xpnpep3|0.83;Mapt|0.83;Snx9|0.…
monosaccharide binding	GO:0048029	7.64e-06	15	P4ha2|0.57;Plod1|0.57;P4ha1|0.59;Igf2r|0.7;Galk1|0.72;Ogt|0.72;Pam|0.75;Plod3|0.76;Lgals3|0.77;G6pdx|0.78;P3h2|0.78;Tkt|0.81;Gys1|0.82;Hk3|1.24;Hk2|1.26
protein complex binding	GO:0032403	1.31e-05	76	Prkca|0.65;H2-Q10|0.67;Anxa11|0.67;Tnxb|0.67;Rras|0.71;Coro1c|0.73;Dpysl2|0.73;Amfr|0.73;Lrp1|0.75;Ptk2|0.76;Map2|0.76;Cspg4|0.76;Lgals3|0.77;Phip|0.77;Sparc|0.77;Clip1|0.78;Uqcrfs1|0.79;Brd4|0.8;Nckap1|0.81;Bcap31|0.81;Strn3|0.81;Ap2b1|0.82;Myh9|0.82;Wasf2|0.82;Clasp1|0.82;Ppp2r2a|0.83;Carmil1|0.83;Ctnna1|0.83;Mapt|0.83;Myo1b|0.83;Snx9|0.83;Kif2c|1.2;Uqcrh|1.2;Hmgn1|1.21;Napa|1.21;Uqcrc1|1.21;Ct…
oxidoreductase activity	GO:0016491	2.14e-05	73	Cyp2c29|0.26;Etfdh|0.37;Gapdhs|0.42;Htatip2|0.42;P4ha2|0.57;Plod1|0.57;P4ha1|0.59;Mtnd4|0.6;Xdh|0.63;Maoa|0.64;Vat1|0.66;Nsdhl|0.69;Pdia4|0.7;Pcyox1|0.72;Nnt|0.72;Cox6b1|0.72;Aass|0.73;Pdia3|0.73;Ptgr1|0.73;Pam|0.75;Cbr3|0.75;Plod3|0.76;Dnajc10|0.76;Gpd1l|0.76;Mtco2|0.76;Tecr|0.77;Sumf1|0.78;Adh5|0.78;Me1|0.78;Decr2|0.78;G6pdx|0.78;P3h2|0.78;Uqcrfs1|0.79;Sdhb|0.79;Mtnd5|0.79;Tpo|0.79;Fth1|0.8;Nar…
nucleotide binding	GO:0000166	2.14e-05	172	Rab40b|0.37;Gucy2f|0.37;Gapdhs|0.42;Htatip2|0.42;Mapk3|0.43;Diras2|0.43;Irgq|0.57;Xdh|0.63;Maoa|0.64;Prkca|0.65;Acsl5|0.7;Abt1|0.71;Rras|0.71;U2af2|0.71;Pygl|0.72;Galk1|0.72;Rab31|0.72;Nnt|0.72;Tgm2|0.72;Hnrnph3|0.73;Mapk11|0.73;Amfr|0.73;Pip4k2c|0.73;Gvin1|0.75;Sept11|0.75;Cbr3|0.75;Anxa6|0.76;Slc27a4|0.76;Ptk2|0.76;Gpd1l|0.76;Tap1|0.77;Acsl1|0.77;Vps11|0.77;Coasy|0.77;Camk2g|0.77;Synj2|0.78;Atp…
nucleoside phosphate binding	GO:1901265	2.14e-05	172	Rab40b|0.37;Gucy2f|0.37;Gapdhs|0.42;Htatip2|0.42;Mapk3|0.43;Diras2|0.43;Irgq|0.57;Xdh|0.63;Maoa|0.64;Prkca|0.65;Acsl5|0.7;Abt1|0.71;Rras|0.71;U2af2|0.71;Pygl|0.72;Galk1|0.72;Rab31|0.72;Nnt|0.72;Tgm2|0.72;Hnrnph3|0.73;Mapk11|0.73;Amfr|0.73;Pip4k2c|0.73;Gvin1|0.75;Sept11|0.75;Cbr3|0.75;Anxa6|0.76;Slc27a4|0.76;Ptk2|0.76;Gpd1l|0.76;Tap1|0.77;Acsl1|0.77;Vps11|0.77;Coasy|0.77;Camk2g|0.77;Synj2|0.78;Atp…
drug binding	GO:0008144	3.92e-05	16	Pygl|0.72;Pnp|0.83;Eef1a1|1.22;Top2a|1.23;Ppig|1.23;Atp5o|1.24;Nme2|1.24;Ppie|1.26;Mtor|1.26;Dhfr|1.28;Ppif|1.29;Ppih|1.34;Fabp1|1.35;Dhodh|1.38;Dck|1.38;Mt2|2.65
nucleoside binding	GO:0001882	6.26e-05	101	Rab40b|0.37;Gucy2f|0.37;Mapk3|0.43;Diras2|0.43;Irgq|0.57;Prkca|0.65;Acsl5|0.7;Rras|0.71;Pygl|0.72;Galk1|0.72;Rab31|0.72;Tgm2|0.72;Mapk11|0.73;Pip4k2c|0.73;Gvin1|0.75;Sept11|0.75;Anxa6|0.76;Ptk2|0.76;Tap1|0.77;Acsl1|0.77;Coasy|0.77;Camk2g|0.77;Atp2b3|0.78;Iars2|0.79;Papola|0.79;Stk39|0.79;Arl9|0.79;Hsph1|0.79;Ehd2|0.8;Hspa5|0.8;Rp2|0.8;Rab5b|0.81;Taok3|0.81;Ak3|0.81;Eef2k|0.81;Ino80|0.81;Hspa4|0.8…
protein N-terminus binding	GO:0047485	7.17e-05	18	Tgfb1|0.65;Ncor2|0.65;Stxbp1|0.7;Clu|0.78;Rbpj|0.8;Zmynd8|0.82;Acox1|0.82;Exoc2|0.83;Tbl1xr1|0.83;Map2k1|0.83;Morf4l1|1.23;Ywhaq|1.26;Gadd45a|1.29;Eif5a|1.31;Phb2|1.36;Rps21|1.44;Banf1|1.54;Npm1|1.57
purine ribonucleoside binding	GO:0032550	7.58e-05	100	Rab40b|0.37;Gucy2f|0.37;Mapk3|0.43;Diras2|0.43;Irgq|0.57;Prkca|0.65;Acsl5|0.7;Rras|0.71;Pygl|0.72;Galk1|0.72;Rab31|0.72;Tgm2|0.72;Mapk11|0.73;Pip4k2c|0.73;Gvin1|0.75;Sept11|0.75;Anxa6|0.76;Ptk2|0.76;Tap1|0.77;Acsl1|0.77;Coasy|0.77;Camk2g|0.77;Atp2b3|0.78;Iars2|0.79;Papola|0.79;Stk39|0.79;Arl9|0.79;Hsph1|0.79;Ehd2|0.8;Hspa5|0.8;Rp2|0.8;Rab5b|0.81;Taok3|0.81;Ak3|0.81;Eef2k|0.81;Ino80|0.81;Hspa4|0.8…
purine nucleoside binding	GO:0001883	7.71e-05	100	Rab40b|0.37;Gucy2f|0.37;Mapk3|0.43;Diras2|0.43;Irgq|0.57;Prkca|0.65;Acsl5|0.7;Rras|0.71;Pygl|0.72;Galk1|0.72;Rab31|0.72;Tgm2|0.72;Mapk11|0.73;Pip4k2c|0.73;Gvin1|0.75;Sept11|0.75;Anxa6|0.76;Ptk2|0.76;Tap1|0.77;Acsl1|0.77;Coasy|0.77;Camk2g|0.77;Atp2b3|0.78;Iars2|0.79;Papola|0.79;Stk39|0.79;Arl9|0.79;Hsph1|0.79;Ehd2|0.8;Hspa5|0.8;Rp2|0.8;Rab5b|0.81;Taok3|0.81;Ak3|0.81;Eef2k|0.81;Ino80|0.81;Hspa4|0.8…
ribonucleoside binding	GO:0032549	8e-05	100	Rab40b|0.37;Gucy2f|0.37;Mapk3|0.43;Diras2|0.43;Irgq|0.57;Prkca|0.65;Acsl5|0.7;Rras|0.71;Pygl|0.72;Galk1|0.72;Rab31|0.72;Tgm2|0.72;Mapk11|0.73;Pip4k2c|0.73;Gvin1|0.75;Sept11|0.75;Anxa6|0.76;Ptk2|0.76;Tap1|0.77;Acsl1|0.77;Coasy|0.77;Camk2g|0.77;Atp2b3|0.78;Iars2|0.79;Papola|0.79;Stk39|0.79;Arl9|0.79;Hsph1|0.79;Ehd2|0.8;Hspa5|0.8;Rp2|0.8;Rab5b|0.81;Taok3|0.81;Ak3|0.81;Eef2k|0.81;Ino80|0.81;Hspa4|0.8…
isomerase activity	GO:0016853	8.56e-05	23	Ebp|0.64;Pdia4|0.7;Pdia3|0.73;Pgm1|0.74;Mut|0.81;Pdia6|0.81;Isyna1|0.82;Yjefn3|0.82;Top2b|0.82;Lss|0.82;Glce|0.83;Top1|1.2;Top2a|1.23;Ppig|1.23;Ppie|1.26;Pin1|1.26;Ppil4|1.27;Trub1|1.28;Ppif|1.29;Dkc1|1.34;Ppih|1.34;Ptges3|1.35;Pus1|1.35
protein dimerization activity	GO:0046983	0.000201	85	Gucy2f|0.37;Eno2|0.62;Xdh|0.63;Tgfb1|0.65;Hspb1|0.66;H2-Q10|0.67;Smad2|0.69;Krt1|0.7;Pygl|0.72;Nr3c1|0.72;Hoga1|0.73;Oxa1l|0.75;Erp29|0.75;Anxa6|0.76;Gpd1l|0.76;Tcf12|0.77;Kmt2a|0.77;Tap1|0.77;Bst2|0.77;Camk2g|0.77;Sumf1|0.78;Flot2|0.78;Adh5|0.78;Spta1|0.78;Naga|0.78;G6pdx|0.78;Gga1|0.79;Flot1|0.79;Mgst1|0.8;Stat3|0.81;Mut|0.81;Cat|0.81;Tkt|0.81;Acox1|0.82;Vegfa|0.82;Chmp4b|0.82;Top2b|0.82;Myh9|0…
translation initiation factor activity	GO:0003743	0.000338	15	Eif4a2|0.83;Eif4e|1.2;Eif3c|1.21;Eif4b|1.22;Eif3k|1.23;Eif5b|1.23;Eif3h|1.25;Eif1|1.26;Eif5|1.26;Eif2s1|1.29;Eif3j1|1.29;Eif3g|1.31;Eif2s2|1.35;Eif1a|1.37;Denr|1.42
transcription factor binding	GO:0008134	0.00048	48	Wfs1|0.56;Ncor2|0.65;Smad2|0.69;Ogt|0.72;Nr3c1|0.72;Tp53bp2|0.76;Tcf12|0.77;Pelp1|0.77;Optn|0.77;Mtdh|0.77;Rbpj|0.8;Tsc22d3|0.8;Stat3|0.81;Ctdp1|0.81;Hspa4|0.81;Myocd|0.82;Hdac4|0.82;Cpne1|0.83;Eif4e|1.2;Akap8|1.22;Kpna2|1.22;Hdgf|1.23;Psmd9|1.24;Hmga1|1.25;Ifrd1|1.25;Hmgb1|1.25;Psmd10|1.25;Apex1|1.25;Hnrnpd|1.25;Zeb1|1.25;Kat2b|1.25;Rpl23|1.26;Ptma|1.26;Mtor|1.26;Junb|1.27;Thrap3|1.28;Tnfrsf10b|…
RNA polymerase I activity	GO:0001054	0.00048	5	Polr2l|0.82;Polr2h|1.26;Polr1d|1.29;Polr2f|1.3;Twistnb|1.31
sulfur compound binding	GO:1901681	0.000576	24	Col11a1|0.35;Col5a1|0.59;Tnxb|0.67;Soat1|0.68;Lancl1|0.72;Hacl1|0.78;Acadl|0.8;Mgst1|0.8;Nav2|0.81;Tkt|0.81;Agrn|0.82;Lrpap1|0.82;Vegfa|0.82;Aplp2|0.82;Hdgf|1.23;Hmgb1|1.25;Ryr2|1.26;F2|1.27;Dbi|1.28;Fst|1.39;Adamts1|1.4;Gstm5|1.42;Thbs1|1.67;Ctgf|2.14
cofactor binding	GO:0048037	0.00063	30	Etfdh|0.37;Gapdhs|0.42;Htatip2|0.42;Xdh|0.63;Maoa|0.64;Soat1|0.68;Pygl|0.72;Nnt|0.72;Cbr3|0.75;Gpd1l|0.76;Oat|0.76;Hacl1|0.78;Me1|0.78;G6pdx|0.78;Sdhb|0.79;Acadl|0.8;Por|0.8;Aldh5a1|0.81;Cat|0.81;Tkt|0.81;Mical2|0.82;Acox1|0.82;Gadl1|0.82;Ivd|0.83;Dus2|1.23;Shmt1|1.24;Dbi|1.28;Dhfr|1.28;Dhodh|1.38;Birc5|1.73
amide binding	GO:0033218	0.00137	25	Plod1|0.57;H2-Q10|0.67;Ogt|0.72;Lancl1|0.72;Crip1|0.75;Anxa5|0.75;Tap1|0.77;Clu|0.78;Mgst1|0.8;Lnpep|0.8;Cltb|0.82;Rplp0|1.21;Kpna2|1.22;Ppig|1.23;Ldlrap1|1.23;Ppie|1.26;Tomm20|1.28;Dhfr|1.28;Ppif|1.29;Maml1|1.32;Ppih|1.34;Nup153|1.35;Phb2|1.36;Nolc1|1.37;Gstm5|1.42
L-ascorbic acid binding	GO:0031418	0.00152	6	P4ha2|0.57;Plod1|0.57;P4ha1|0.59;Pam|0.75;Plod3|0.76;P3h2|0.78
chaperone binding	GO:0051087	0.00152	12	Amfr|0.73;Erp29|0.75;Dnajc10|0.76;Syvn1|0.78;Dnajb1|0.82;Dnajc3|0.83;Mapt|0.83;Dnaja2|1.25;Grpel2|1.28;Timm10|1.29;Tfrc|1.46;Birc5|1.73
peptide binding	GO:0042277	0.00164	23	Plod1|0.57;H2-Q10|0.67;Ogt|0.72;Lancl1|0.72;Crip1|0.75;Anxa5|0.75;Tap1|0.77;Clu|0.78;Mgst1|0.8;Lnpep|0.8;Cltb|0.82;Rplp0|1.21;Kpna2|1.22;Ppig|1.23;Ldlrap1|1.23;Ppie|1.26;Tomm20|1.28;Ppif|1.29;Maml1|1.32;Ppih|1.34;Nup153|1.35;Nolc1|1.37;Gstm5|1.42

## Sheet: Supplementary Table S 3
Supplementary Table S 3. Differentially abundant proteins verified by Parallel Reaction Monitoring.
Protein ID	Full name	TMT（DUGL/AGL）	PRM（DUGL/AGL）
G3H7U7	Electron transfer flavoprotein-ubiquinone oxidoreductase	0.38	0.88
G3HPT5	Glyceraldehyde-3-phosphate dehydrogenase	0.42	0.87
Q7M0H9	Mitogen-activated protein kinase	0.43	0.98
A0A061IQJ9	EF-HAND 2 containing protein	0.52	0.48
G3H565	Prolyl 4-hydroxylase subunit alpha-2	0.57	0.81
G3IIE7	Procollagen-lysine	0.57	0.57
A0A061II70	Procollagen-lysine	0.59	0.51
G3HJ24	Prolyl 4-hydroxylase subunit alpha-1	0.59	0.89
G3IMD7	Synembryn-A	0.6	0.87
G3GUQ0	Gamma-enolase	0.62	1
G3I717	TBC1 domain family member 17	0.62	0.86
G3HA54	Plasminogen activator inhibitor 1	0.63	3.83
G3I525	Amine oxidase	0.64	0.83
G3IF52	Nucleobindin-2	0.64	0.67
G3HCR5	Non-specific serine/threonine protein kinase	0.65	0.79
G3HM03	Synaptic vesicle membrane protein VAT-1-like	0.66	0.78
G3HRK0	Proliferation-associated protein 2G4	1.5	1.03
A0A061IJV0	60S ribosomal protein L18a	1.51	1.11
G3GYX2	Nucleolar protein 58	1.52	0.77
G3GTK2	60S ribosomal protein L12	1.53	1.01
G3H832	Translationally-controlled tumor protein	1.53	1.25
G3I2F5	Barrier-to-autointegration factor	1.54	1.4
A0A061HYB4	Ubiquitin-conjugating enzyme E2 S-like protein	1.55	1.06
G3HWN6	DNA topoisomerase 1	1.55	0.75
G3IBF1	Nucleophosmin	1.57	2.69
G3GWL7	Ribosomal L1 domain-containing protein 1	1.58	1.3
G3HXU8	Fibroblast growth factor	1.58	1.64
G3I0Q1	40S ribosomal protein S26	1.58	1.36
G3H196	Nucleolar protein 16	1.63	1.18
G3IF80	Nucleolin	1.63	1.18
G3IIK9	Cornifin-A	1.64	0.44
G3IIF5	Keratin	1.66	1.22
G3HHV4	Thrombospondin-1	1.68	3.02
G3HE17	Nucleolar GTP-binding protein 2	1.69	0.67
G3II46	PHD finger-like domain-containing protein 5A	2.03	1.23
G3H7F8	Acidic leucine-rich nuclear phosphoprotein 32 family member B	2.04	0.88
G3HU22	Ribosome assembly factor mrt4	2.19	0.31
G3HBR8	Hemoglobin subunit alpha	2.28	0.78
Note：DUGL, deep-underground laboratories; AGL, above-ground laboratory; TMT, Tandem mass tag; PRM, Parallel Reaction Monitoring.
